# Supplementary material for: Effects of physical activity on mobile phone addiction among university students: the mediating roles of self-control and resilience
Source: Front Psychol. 2025 Mar 31;16:1503607. doi: 10.3389/fpsyg.2025.1503607 (PMC11994967; doi:10.3389/fpsyg.2025.1503607)
Supplement: Supplementary file 1 [file Table_1.xlsx]

## Sheet: Sheet1
1. 您的性别是	2.您所在年级是	3. 您的年龄是	4.平均每月手机消费	5.你进行体育锻炼的强度怎样	6.你进行上述强度体育活动，一次多少分钟（包括上体育课）？	7.你进行上述体育活动的频率是？	PA得分	PA	8. 你的朋友和家人曾因为你在用手机而抱怨	9.有人说过你花了太多的时间在手机上面	10.你曾试图向其他人隐瞒你在手机上花了多长时间	11. 你的话费超支	12.你发现自己使用手机的时间比本来打算的要长	13. 你尝试在手机上少花些时间但是做不到	14.你从未觉得在手机上花够了时间	15. 当在手机信号区以外呆上一阵时，你总担心会错过电话	16.你很难做到将手机关机	17. 如果你有一阵子没有查看短信或者手机没有开机，你会变得焦虑	18.没有手机你会心神不定	19. 如果你没有手机，你的朋友会很难能联系到你	20.当感到被孤立时，你会用手机与别人聊天	21.当感到孤独的时候，你会用手机与别人聊天	22.当心情低落的时候，你会玩手机来改善情绪	23.你发现自己在有其他必须要做的事情时却沉迷于手机，为此给你带来些麻烦	24.在手机上耗费的时间直接导致你的办事效率降低	MPA得分	MPA	25.如果我尽力去做的话，我总是能够解决问题的	26.即使别人反对我，我仍有办法取得我所要的	27.对我来说，坚持理想和达成目标是轻而易举的	28.我自信能有效地应付任何突如其来的事情	29.以我的才智，我定能应付意料之外的情况	30.如果我付出必要的努力，我一定能解决大多数的难题	31.我能冷静地面对困难，因为我可信赖自己处理问题的能力	32.面对一个难题时，我通常能找到几个解决方法	33.有麻烦的时候，我通常能想到一些应对的方法	34.无论什么事在我身上发生，我都能够应对自如	35.我有亲密、安全的关系	36.有时，命运或上天能帮忙	37.无论发生什么我都能应对	38.我能看到事情幽默的一面	39.过去的成功让我有信心面对挑战	xlrx得分	xlrx	40.我能很好的抵制诱惑	41.大家总说我有钢铁般的自制力	42.我能为了一个长远目标高效地工作	43.如果事情有趣，我会勇于挑战困难	44.快乐和娱乐有时使我无法完成工作
1	2	1	3	3	4	3	27	3.33333	3	3	4	2	3	4	2	3	2	4	3	2	2	4	4	2	2	49	2.88235	2	2	3	2	2	2	3	2	2	2	1	2	2	1	3	31	2.06667	2	3	2	2	2
2	2	2	3	5	5	5	100	5	1	1	1	2	1	2	2	1	1	1	1	3	1	1	1	1	1	22	1.29412	5	5	5	5	5	5	5	5	5	5	5	5	5	5	4	74	4.93333	5	5	5	5	5
1	2	5	3	5	5	5	100	5	3	2	3	3	3	1	2	3	3	3	3	2	1	2	3	3	3	43	2.52941	3	3	2	3	2	3	2	2	3	2	4	4	3	3	4	43	2.86667	4	3	3	5	4
2	2	2	1	5	5	5	100	5	1	3	3	1	3	3	2	3	1	1	1	3	3	2	2	2	1	35	2.05882	5	5	3	5	4	3	3	3	3	4	3	3	3	4	5	56	3.73333	5	3	5	5	4
2	2	1	3	5	4	5	75	4.66667	3	3	2	3	3	3	2	3	3	3	4	3	3	3	3	3	3	50	2.94118	3	5	3	3	5	4	3	3	4	3	5	5	3	3	3	55	3.66667	5	4	5	5	3
1	2	3	2	3	4	3	27	3.33333	4	3	3	4	2	4	2	2	2	2	2	2	4	2	2	3	3	46	2.70588	4	3	4	3	4	2	3	3	2	2	4	4	2	3	4	47	3.13333	2	2	2	4	2
2	1	3	2	3	3	4	24	3.33333	1	1	3	1	1	2	1	3	1	1	3	1	1	1	1	3	1	26	1.52941	5	3	3	4	5	5	5	3	4	5	4	5	5	3	3	62	4.13333	2	3	3	4	2
1	2	3	3	2	3	4	16	3	2	4	3	2	4	3	3	3	2	3	4	4	2	4	2	2	4	51	3	5	4	4	5	4	4	4	3	3	4	3	4	4	4	5	60	4	4	3	5	3	4
2	1	2	4	2	2	2	4	2	4	4	5	4	3	4	5	5	4	4	3	4	3	5	3	5	5	70	4.11765	2	3	2	2	2	2	1	2	2	2	1	2	1	3	2	29	1.93333	4	4	3	3	4
2	2	2	3	4	4	4	48	4	3	3	2	4	4	3	4	4	2	3	4	4	2	2	3	3	2	52	3.05882	3	4	4	4	3	3	4	4	4	4	4	4	4	4	2	55	3.66667	2	2	1	1	2
1	3	4	2	5	5	5	100	5	1	1	1	1	1	1	1	1	1	1	1	1	1	1	1	1	1	17	1	5	5	5	5	5	5	5	5	5	5	5	5	5	5	5	75	5	5	5	5	5	5
2	2	3	3	3	3	5	30	3.66667	2	3	3	3	3	3	4	3	4	3	3	3	4	3	4	2	4	54	3.17647	4	5	4	5	5	4	4	3	5	3	4	3	5	5	5	64	4.26667	3	5	3	4	3
1	2	4	2	2	2	4	8	2.66667	2	2	2	2	1	3	2	1	3	3	2	1	1	1	2	2	1	31	1.82353	4	3	4	2	4	4	4	2	4	2	4	4	2	2	2	47	3.13333	2	2	1	1	3
1	3	3	3	4	3	3	24	3.33333	2	4	2	3	4	2	4	2	2	4	3	2	2	3	2	3	3	47	2.76471	2	4	4	4	3	3	2	3	2	2	4	3	3	4	2	45	3	3	4	3	4	4
1	5	1	3	3	5	4	48	4	4	5	4	4	3	4	4	4	5	5	4	4	4	4	5	4	4	71	4.17647	2	4	2	4	2	2	2	2	2	2	3	2	4	4	4	41	2.73333	4	3	2	4	2
1	2	2	5	4	4	4	48	4	2	4	2	2	3	3	3	4	2	2	2	4	2	2	3	2	3	45	2.64706	2	1	1	3	1	2	2	1	2	2	3	1	2	1	1	25	1.66667	3	3	3	4	4
1	2	2	4	1	1	3	0	1.66667	2	2	2	4	2	2	2	2	3	4	3	2	2	2	2	3	4	43	2.52941	2	2	1	2	1	2	2	1	2	1	2	2	2	2	1	25	1.66667	4	4	2	4	4
2	2	1	2	2	3	2	8	2.33333	4	3	2	4	3	4	2	2	2	2	2	2	2	4	4	4	2	48	2.82353	4	4	4	4	3	5	5	3	4	4	4	3	5	4	5	61	4.06667	3	4	4	4	3
2	3	3	2	5	5	5	100	5	4	3	3	3	3	2	3	4	3	2	4	4	2	3	3	3	4	53	3.11765	3	2	2	3	4	3	3	4	3	3	2	4	4	3	4	47	3.13333	5	5	5	5	5
1	3	2	3	3	5	5	60	4.33333	2	3	3	2	4	3	3	4	3	3	3	2	2	3	3	3	2	48	2.82353	3	2	4	4	4	3	3	3	3	2	3	4	3	2	4	47	3.13333	3	3	3	3	3
1	3	2	3	2	4	3	18	3	1	1	1	1	1	1	1	1	1	1	1	1	1	1	1	1	1	17	1	3	5	5	4	4	3	3	5	3	3	3	3	3	3	4	54	3.6	4	4	3	3	3
1	1	3	1	2	1	1	0	1.33333	3	2	2	2	2	3	2	3	1	3	2	2	1	2	1	1	2	34	2	2	4	4	2	2	2	2	2	2	2	4	2	2	2	4	38	2.53333	4	2	2	2	2
1	3	1	2	5	5	5	100	5	1	1	1	3	1	3	1	1	2	1	1	1	2	1	1	1	1	23	1.35294	5	4	4	4	5	3	4	4	3	3	3	5	3	3	5	58	3.86667	3	3	5	5	3
1	3	1	2	2	2	2	4	2	4	4	4	3	2	3	4	4	4	4	4	3	2	3	3	3	2	56	3.29412	2	2	2	2	2	4	4	2	2	3	2	4	4	4	3	42	2.8	2	2	2	2	2
2	1	5	4	3	5	5	60	4.33333	1	1	1	1	1	1	1	2	2	2	1	1	1	1	3	1	1	22	1.29412	3	2	4	3	3	3	3	3	3	4	2	3	3	4	3	46	3.06667	5	5	5	5	5
1	1	2	3	2	2	4	8	2.66667	2	2	2	4	2	2	4	4	2	4	3	2	4	2	3	3	2	47	2.76471	4	4	3	3	5	3	4	3	3	5	4	3	5	5	5	59	3.93333	2	2	4	3	4
2	2	3	3	4	3	4	32	3.66667	4	4	2	4	3	4	3	4	4	3	2	4	2	4	3	3	4	57	3.35294	3	3	4	4	4	5	3	3	4	4	4	5	3	5	3	57	3.8	3	2	2	3	2
2	3	5	2	2	3	2	8	2.33333	2	2	3	1	2	1	3	1	2	1	2	3	2	2	2	3	2	34	2	4	3	4	3	5	5	4	4	3	4	4	4	3	3	4	57	3.8	4	2	4	4	2
1	3	1	2	3	3	3	18	3	2	3	3	4	2	3	3	2	3	2	4	3	2	2	2	3	4	47	2.76471	5	5	5	5	3	3	5	5	5	3	5	3	5	3	3	63	4.2	3	3	3	2	3
2	3	3	2	3	4	4	36	3.66667	3	3	3	2	1	3	1	3	3	3	2	1	2	3	3	3	2	41	2.41176	3	4	3	5	4	3	4	3	5	5	5	5	3	3	5	60	4	5	5	5	5	3
1	1	1	2	5	4	4	60	4.33333	1	3	1	1	2	2	3	3	2	2	2	2	2	3	3	2	2	36	2.11765	2	2	2	2	2	2	2	3	2	1	3	2	1	1	3	30	2	2	2	4	2	2
2	1	5	5	3	1	1	0	1.66667	4	4	4	2	2	2	3	2	2	4	3	2	4	2	4	4	4	52	3.05882	3	5	5	3	4	4	4	3	5	4	5	4	4	4	4	61	4.06667	4	4	4	4	4
1	5	4	4	3	1	3	0	2.33333	2	2	2	2	2	3	2	2	2	2	3	3	3	3	3	2	1	39	2.29412	2	2	4	4	3	2	2	4	2	3	3	4	4	2	4	45	3	5	4	4	5	5
2	4	1	3	2	4	2	12	2.66667	4	4	3	4	4	4	2	4	4	2	4	2	2	3	4	2	4	56	3.29412	2	4	4	2	3	2	4	3	3	4	4	2	2	2	3	44	2.93333	2	2	4	2	3
1	5	1	2	3	2	2	6	2.33333	2	4	4	4	3	4	4	4	4	3	4	4	4	4	3	2	4	61	3.58824	3	2	4	4	4	3	4	4	4	4	2	4	2	2	4	50	3.33333	5	5	5	4	4
2	3	4	5	3	4	3	27	3.33333	4	4	2	2	4	3	3	2	2	4	2	2	2	4	4	2	3	49	2.88235	4	4	5	4	5	5	5	4	5	4	4	4	4	3	5	65	4.33333	4	4	4	4	5
1	4	3	1	3	3	2	12	2.66667	2	2	3	4	2	2	2	4	2	2	2	2	2	2	4	2	4	43	2.52941	2	2	2	4	2	2	2	2	2	2	2	2	3	4	2	35	2.33333	2	2	1	2	1
1	2	3	3	4	2	2	8	2.66667	4	4	2	4	4	4	4	3	4	4	2	4	2	2	2	4	4	57	3.35294	4	4	4	4	3	4	2	2	2	3	4	2	4	2	4	48	3.2	2	2	4	2	3
1	1	1	5	3	2	2	6	2.33333	2	4	4	4	2	2	4	4	3	2	2	3	2	2	2	2	2	46	2.70588	2	2	3	3	4	2	3	2	3	4	3	2	2	2	4	41	2.73333	4	4	2	2	2
1	3	1	5	4	4	4	48	4	3	3	4	4	4	4	4	3	4	4	4	4	4	4	4	3	4	64	3.76471	4	2	4	4	4	4	4	4	2	4	4	4	4	4	4	56	3.73333	4	5	4	5	5
2	2	3	3	2	2	2	4	2	2	2	4	4	4	3	3	4	3	4	2	3	4	3	2	4	3	54	3.17647	3	2	3	2	2	2	2	2	2	2	3	2	3	3	2	35	2.33333	4	4	3	4	2
2	2	2	3	4	4	4	48	4	4	3	4	4	5	4	4	5	5	3	4	5	4	3	4	4	5	70	4.11765	2	3	4	4	3	3	3	3	4	2	4	4	4	4	4	51	3.4	2	2	2	2	2
2	3	2	3	2	2	2	4	2	4	3	4	3	4	3	4	3	4	4	2	2	2	3	4	4	3	56	3.29412	2	1	2	2	2	2	1	2	2	1	2	2	2	2	2	27	1.8	2	2	2	4	2
1	1	1	2	4	4	2	24	3.33333	4	2	2	3	2	4	2	2	2	4	2	2	2	2	4	3	3	45	2.64706	3	4	4	2	3	2	4	4	4	4	2	2	3	2	3	46	3.06667	3	2	2	3	2
2	2	4	5	3	2	2	6	2.33333	4	3	2	4	4	3	3	4	4	4	2	4	2	4	4	4	4	59	3.47059	4	3	3	2	4	2	4	2	3	3	4	4	4	2	3	47	3.13333	2	2	3	2	1
1	2	4	3	2	4	2	12	2.66667	3	3	2	2	4	3	4	2	3	2	2	2	4	2	3	2	3	46	2.70588	2	2	2	4	3	3	3	2	3	2	3	2	2	2	2	37	2.46667	2	2	2	2	2
2	3	1	3	2	2	4	8	2.66667	4	3	2	3	2	2	2	2	4	3	2	4	2	2	2	2	2	43	2.52941	3	2	1	1	2	3	3	3	2	3	1	2	1	2	2	31	2.06667	5	4	4	5	4
2	1	2	4	3	3	3	18	3	3	3	2	1	3	3	1	3	1	3	2	1	3	3	1	1	3	37	2.17647	5	5	4	3	5	4	3	5	5	5	5	4	5	5	5	68	4.53333	2	3	3	3	4
2	3	2	3	4	3	2	16	3	2	4	3	4	4	4	4	4	4	3	4	2	4	4	4	4	4	62	3.64706	2	2	3	2	2	1	1	2	3	2	2	1	3	3	2	31	2.06667	2	2	2	4	3
2	2	1	2	2	2	4	8	2.66667	4	2	3	3	3	2	3	3	2	4	2	3	2	4	3	2	2	47	2.76471	2	1	2	1	2	2	2	2	2	2	2	3	2	2	1	28	1.86667	4	5	4	3	3
2	1	4	3	4	5	4	64	4.33333	1	2	1	2	1	2	2	2	2	1	1	2	1	2	2	1	1	26	1.52941	5	5	5	5	5	5	5	5	5	5	5	5	5	5	5	75	5	5	5	5	4	5
1	3	2	5	1	1	3	0	1.66667	4	2	4	3	2	2	3	3	3	3	2	2	4	2	3	4	4	50	2.94118	4	4	4	4	2	4	3	2	3	2	2	4	2	4	4	48	3.2	2	2	3	4	3
1	2	5	2	1	3	1	2	1.66667	2	4	4	4	2	4	2	2	4	2	4	2	2	3	4	2	2	49	2.88235	2	3	4	4	4	4	4	3	4	4	3	3	3	4	4	53	3.53333	4	4	4	5	4
1	3	2	2	3	5	4	48	4	4	5	5	5	4	4	3	4	5	5	4	4	4	4	5	4	4	73	4.29412	5	5	3	5	5	5	4	4	4	5	5	4	5	4	3	66	4.4	2	2	2	3	2
1	2	1	3	2	4	2	12	2.66667	2	2	3	2	3	4	2	4	2	2	2	4	2	2	3	4	4	47	2.76471	4	3	4	4	5	4	4	5	4	3	4	5	4	4	4	61	4.06667	2	2	2	2	4
2	2	3	2	2	4	4	24	3.33333	2	2	2	4	3	2	3	2	2	2	2	4	2	4	2	3	2	43	2.52941	3	2	2	3	2	2	2	1	2	2	1	3	1	1	3	30	2	3	1	1	3	3
2	3	2	5	5	5	5	100	5	2	1	1	2	1	2	1	1	1	1	2	1	2	1	1	1	1	22	1.29412	5	4	3	3	3	3	5	3	5	3	4	4	4	5	5	59	3.93333	5	5	4	5	4
1	2	1	3	5	5	5	100	5	1	2	2	2	3	3	3	3	1	3	1	3	2	2	2	3	3	39	2.29412	3	5	5	3	5	5	5	3	5	4	3	3	5	5	3	62	4.13333	3	5	4	3	3
2	3	2	1	4	5	5	80	4.66667	3	3	3	2	2	1	3	1	1	3	3	3	1	1	1	1	1	33	1.94118	5	3	3	4	3	5	3	3	3	5	4	3	4	3	3	54	3.6	5	3	4	3	3
1	3	2	3	3	2	2	6	2.33333	4	2	3	4	4	4	2	2	2	4	3	4	2	2	4	4	3	53	3.11765	3	2	2	2	2	3	4	2	2	2	2	2	2	2	3	35	2.33333	1	2	2	2	3
2	1	2	2	2	2	2	4	2	4	2	2	2	3	2	2	2	2	3	2	4	3	2	3	2	2	42	2.47059	2	2	2	3	2	1	2	3	3	1	3	2	2	2	2	32	2.13333	3	2	3	4	2
1	2	4	2	5	3	3	30	3.66667	3	4	3	3	2	4	3	3	4	4	4	3	4	2	3	3	3	55	3.23529	3	3	2	2	2	2	3	3	2	4	2	3	3	3	2	39	2.6	2	3	2	3	3
1	5	2	3	3	2	2	6	2.33333	2	3	2	3	4	4	3	3	3	3	4	3	2	4	2	2	2	49	2.88235	2	3	2	2	2	3	3	1	3	2	2	1	3	1	1	31	2.06667	4	3	5	5	4
1	3	3	2	3	2	2	6	2.33333	3	2	2	3	4	3	4	2	4	3	4	4	2	4	2	2	4	52	3.05882	3	2	2	2	2	2	2	4	4	2	2	3	2	2	2	36	2.4	4	2	4	3	4
2	3	3	2	5	3	5	50	4.33333	1	1	1	2	1	2	2	2	2	2	1	1	1	1	2	1	1	24	1.41176	5	4	5	3	5	5	5	4	3	5	4	4	4	3	5	64	4.26667	4	5	4	5	5
2	2	1	2	2	4	4	24	3.33333	2	3	4	2	2	4	3	4	4	2	2	4	2	2	2	4	2	48	2.82353	3	3	4	4	3	3	4	2	3	2	4	3	4	4	4	50	3.33333	3	3	4	4	5
2	4	3	5	5	5	5	100	5	1	3	2	1	1	1	2	1	1	3	1	3	1	1	1	1	1	25	1.47059	2	3	3	3	3	3	3	2	3	3	2	4	3	3	2	42	2.8	5	5	5	4	5
1	3	1	2	3	3	3	18	3	2	2	1	2	1	1	1	2	1	1	2	1	1	2	1	1	1	23	1.35294	4	4	5	5	5	5	5	5	4	5	4	4	5	5	5	70	4.66667	3	5	3	5	3
2	2	2	4	3	5	5	60	4.33333	5	4	3	3	4	5	4	5	5	4	5	4	5	5	4	4	4	73	4.29412	4	4	3	4	4	4	3	2	2	2	4	2	3	2	4	47	3.13333	5	4	5	4	4
2	3	1	1	3	4	4	36	3.66667	2	2	3	2	4	2	4	2	3	4	3	2	4	2	4	4	2	49	2.88235	2	2	2	1	2	2	2	3	1	2	3	3	1	2	2	30	2	4	2	2	3	2
2	2	3	3	2	2	1	2	1.66667	2	3	4	2	4	4	4	4	2	4	4	4	4	2	3	3	4	57	3.35294	2	3	2	2	2	4	2	3	3	2	4	2	2	2	2	37	2.46667	4	5	4	4	5
2	3	4	3	4	3	4	32	3.66667	2	4	2	2	3	2	2	4	2	4	2	2	3	3	3	2	2	44	2.58824	4	3	4	4	4	4	4	4	2	3	3	2	4	2	2	49	3.26667	2	1	3	1	2
1	2	3	4	2	3	2	8	2.33333	3	4	3	2	3	2	2	2	2	2	2	4	4	2	3	4	3	47	2.76471	4	4	4	4	4	2	2	4	2	4	4	4	4	4	4	54	3.6	3	2	2	2	3
2	3	1	2	4	3	5	40	4	3	1	1	1	2	2	1	2	3	3	2	2	3	1	1	1	1	30	1.76471	3	4	3	3	5	3	3	3	4	5	4	3	5	3	3	54	3.6	5	4	4	3	3
1	2	3	4	5	5	3	60	4.33333	3	3	3	3	1	2	3	1	3	2	3	1	3	1	1	3	3	39	2.29412	3	3	4	4	3	5	3	3	3	3	4	3	3	5	3	52	3.46667	5	5	5	5	5
2	2	3	3	4	4	4	48	4	4	2	4	4	3	4	4	4	4	4	4	4	3	4	4	4	4	64	3.76471	4	2	2	2	2	4	2	3	2	2	2	2	2	2	2	35	2.33333	3	4	2	2	4
2	1	3	5	2	2	1	2	1.66667	4	4	5	4	5	5	4	5	4	5	4	5	4	4	5	4	4	75	4.41176	3	4	3	4	3	2	3	4	2	2	4	3	4	4	3	48	3.2	2	3	3	4	2
2	4	2	3	4	2	4	16	3.33333	2	4	4	2	3	4	3	4	2	4	3	2	3	2	3	4	3	52	3.05882	4	4	4	4	3	4	4	4	4	4	4	4	3	4	2	56	3.73333	2	4	2	2	2
2	1	1	2	3	2	4	12	3	2	2	2	2	2	2	2	2	1	2	2	1	2	2	2	3	2	33	1.94118	4	4	4	5	4	3	5	4	5	4	4	4	4	5	4	63	4.2	2	2	2	2	4
1	4	3	2	1	2	2	2	1.66667	4	4	4	4	4	5	3	3	4	3	5	4	4	4	5	4	4	68	4	2	3	3	2	2	3	4	4	2	2	2	2	2	3	2	38	2.53333	4	4	4	4	4
1	4	1	1	4	3	5	40	4	2	4	4	4	3	4	4	4	4	3	2	2	4	4	4	4	4	60	3.52941	2	2	3	2	4	4	4	2	2	4	3	4	3	3	2	44	2.93333	2	2	2	2	2
1	3	2	5	2	2	4	8	2.66667	3	2	4	2	3	4	3	3	3	4	4	3	2	3	4	3	4	54	3.17647	5	4	5	5	5	5	5	5	5	4	5	5	5	5	5	73	4.86667	5	5	3	5	4
1	3	1	4	5	5	5	100	5	1	1	1	1	1	1	1	1	1	1	1	1	1	1	1	1	1	17	1	5	5	5	5	5	5	5	5	5	5	5	5	5	5	5	75	5	5	4	4	5	4
2	3	3	2	3	1	3	0	2.33333	2	2	3	2	2	2	1	1	2	2	2	2	3	1	1	2	2	32	1.88235	3	2	2	3	2	2	1	3	2	2	2	1	2	2	3	32	2.13333	4	4	3	5	4
2	3	4	3	5	5	5	100	5	3	5	5	4	5	4	4	4	4	4	5	3	5	4	5	5	4	73	4.29412	2	4	2	4	3	2	3	4	2	2	4	2	4	3	4	45	3	4	3	4	2	3
2	4	3	3	4	4	3	36	3.66667	1	1	2	1	1	1	1	1	1	1	1	1	2	2	2	1	1	21	1.23529	5	5	5	5	5	5	5	5	5	5	4	4	5	4	5	72	4.8	5	5	5	5	5
1	4	5	3	4	2	3	12	3	2	2	3	2	4	4	2	4	2	2	2	4	4	4	3	4	2	50	2.94118	2	4	4	4	4	3	4	4	3	4	4	2	4	4	4	54	3.6	2	4	4	4	4
1	1	3	1	2	2	2	4	2	4	4	4	4	4	5	5	4	3	5	3	3	3	5	3	4	4	67	3.94118	5	3	3	4	5	4	4	4	4	4	4	5	4	4	5	62	4.13333	2	2	2	3	1
1	2	1	4	2	3	2	8	2.33333	4	3	3	4	2	3	3	2	4	4	3	3	4	4	3	4	2	55	3.23529	2	2	3	4	4	4	4	2	2	4	2	3	3	2	4	45	3	4	2	2	2	2
1	3	3	3	5	4	5	75	4.66667	4	3	5	4	5	5	5	4	4	4	3	4	4	4	5	5	3	71	4.17647	2	3	2	2	4	4	3	4	4	3	4	2	4	4	4	49	3.26667	2	1	1	2	2
2	3	4	1	4	4	3	36	3.66667	4	4	3	4	4	4	2	4	4	4	4	4	4	4	2	4	4	63	3.70588	2	4	4	4	2	3	2	3	4	2	3	4	2	4	4	47	3.13333	2	1	2	1	2
2	2	4	2	4	3	3	24	3.33333	4	3	5	4	5	4	4	4	4	4	3	4	4	5	4	5	5	71	4.17647	4	4	4	4	3	4	3	3	2	4	4	2	2	4	2	49	3.26667	4	3	4	2	2
2	3	3	2	3	4	3	27	3.33333	1	2	3	1	2	3	2	3	3	2	3	1	1	3	3	3	3	39	2.29412	5	5	5	5	5	3	5	4	5	5	3	4	5	5	3	67	4.46667	5	4	4	5	4
2	1	2	2	4	4	2	24	3.33333	2	2	3	4	2	3	2	3	2	2	2	2	2	2	2	2	2	39	2.29412	4	2	3	3	2	3	2	3	4	2	4	3	2	2	2	41	2.73333	4	4	4	4	2
2	2	1	4	3	2	2	6	2.33333	4	5	3	4	4	4	4	4	3	5	4	4	5	4	4	4	4	69	4.05882	2	3	3	4	3	4	4	2	4	2	3	3	3	4	2	46	3.06667	1	3	2	3	2
2	2	3	3	5	5	5	100	5	1	1	1	1	1	1	1	1	1	1	1	1	1	1	1	1	1	17	1	5	5	5	5	5	5	5	5	5	5	5	5	5	5	5	75	5	5	5	5	5	5
2	4	2	3	4	4	4	48	4	4	3	4	4	4	3	2	2	4	4	4	4	2	3	3	2	4	56	3.29412	4	2	4	4	2	4	3	4	2	2	2	2	2	4	2	43	2.86667	4	2	4	4	4
2	3	1	3	4	3	5	40	4	2	2	1	1	1	1	1	1	1	2	1	1	1	1	2	1	1	21	1.23529	3	3	3	5	4	4	3	4	3	3	3	3	3	3	3	50	3.33333	3	4	3	3	3
1	5	2	3	4	4	5	60	4.33333	3	3	3	3	3	3	3	2	4	3	3	3	4	2	4	2	3	51	3	4	5	5	3	5	4	5	5	5	5	3	4	5	4	3	65	4.33333	3	4	2	2	2
2	1	3	2	3	3	3	18	3	1	1	1	2	2	1	2	2	1	1	1	1	1	1	1	1	1	21	1.23529	5	4	5	5	5	3	3	4	3	5	5	5	5	4	5	66	4.4	5	5	4	3	5
1	1	2	2	1	1	2	0	1.33333	4	4	3	4	2	4	4	3	3	4	2	3	4	2	4	4	4	58	3.41176	2	3	2	2	4	2	3	2	2	2	3	2	3	4	3	39	2.6	4	5	4	5	4
1	3	2	4	4	2	4	16	3.33333	2	2	3	2	2	1	3	1	2	2	2	1	1	3	2	1	2	32	1.88235	1	2	3	1	2	2	2	1	3	2	1	1	2	1	2	26	1.73333	4	5	4	3	5
1	1	3	4	3	3	3	18	3	3	4	4	4	4	2	4	4	3	4	4	4	4	4	3	4	2	61	3.58824	2	2	3	2	2	2	2	3	2	3	2	2	4	4	3	38	2.53333	3	2	4	4	2
1	2	3	3	4	4	4	48	4	5	5	4	4	3	4	5	4	3	4	4	4	4	5	3	5	5	71	4.17647	3	3	2	2	3	2	2	2	2	2	2	2	2	2	4	35	2.33333	4	4	4	4	5
1	2	1	2	5	3	5	50	4.33333	1	1	1	1	1	1	1	2	1	2	1	1	1	1	1	1	2	20	1.17647	4	4	3	4	5	4	3	4	3	5	5	3	4	3	4	58	3.86667	3	3	5	3	3
2	4	3	2	3	2	4	12	3	2	3	2	2	2	2	2	3	2	2	3	2	3	2	2	1	3	38	2.23529	4	4	3	4	4	5	3	3	5	5	4	4	4	3	4	59	3.93333	3	4	4	3	2
1	2	3	2	5	5	5	100	5	1	1	1	2	1	1	1	1	1	1	2	1	1	1	1	1	1	19	1.11765	4	5	5	5	5	5	5	5	4	5	4	5	5	5	5	72	4.8	4	5	4	5	5
2	3	3	3	5	5	5	100	5	1	2	3	1	2	1	3	1	2	1	2	2	1	1	1	2	1	27	1.58824	5	3	5	5	5	5	3	4	5	4	5	3	5	5	4	66	4.4	3	4	3	5	3
2	2	2	3	4	4	3	36	3.66667	4	3	4	4	4	4	4	4	2	2	4	4	2	4	4	4	4	61	3.58824	4	3	2	2	2	4	2	2	2	4	3	4	2	4	4	44	2.93333	3	4	4	3	5
2	5	2	2	3	4	5	45	4	3	3	2	3	3	3	2	1	3	1	3	3	3	3	1	1	3	41	2.41176	4	5	3	4	3	3	5	5	3	3	3	4	3	3	3	54	3.6	3	2	3	3	4
1	2	1	3	2	3	2	8	2.33333	5	4	4	5	5	5	5	4	4	4	3	4	5	4	5	4	5	75	4.41176	3	3	2	3	2	3	3	3	4	2	4	4	4	2	4	46	3.06667	3	4	4	4	4
1	3	4	2	5	3	3	30	3.66667	4	3	3	3	2	3	2	3	3	3	2	4	3	3	3	3	4	51	3	5	4	5	5	5	5	5	5	5	5	5	5	5	5	5	74	4.93333	3	5	4	5	4
1	2	3	4	3	3	2	12	2.66667	2	3	3	3	3	3	2	3	1	1	1	3	2	2	3	3	3	41	2.41176	3	4	5	4	3	3	3	3	5	4	3	4	3	3	3	53	3.53333	5	5	5	5	5
2	2	3	3	3	2	2	6	2.33333	2	2	3	3	3	3	2	1	1	1	2	1	2	2	2	2	2	34	2	2	4	2	4	2	4	2	2	2	2	2	2	2	3	4	39	2.6	2	2	2	3	2
1	2	3	3	2	3	1	4	2	2	3	3	2	2	2	4	2	3	4	4	4	4	2	2	2	4	49	2.88235	2	3	4	2	4	4	3	2	2	2	2	2	2	3	4	41	2.73333	4	4	3	4	4
2	3	4	2	4	5	4	64	4.33333	1	2	2	3	1	2	3	1	1	3	3	1	1	3	1	1	2	31	1.82353	5	5	5	5	4	5	5	5	5	5	5	4	5	4	4	71	4.73333	3	4	4	5	5
2	4	5	3	4	3	4	32	3.66667	3	2	4	3	3	4	4	2	2	4	3	4	4	4	3	4	4	57	3.35294	4	4	5	3	4	5	4	4	4	4	4	4	4	4	4	61	4.06667	4	4	3	4	4
1	1	2	1	4	4	3	36	3.66667	5	4	4	5	5	4	4	5	4	4	5	4	4	3	4	4	5	73	4.29412	2	4	2	2	2	2	2	4	4	4	4	4	3	2	2	43	2.86667	2	2	2	1	2
1	4	3	4	1	3	2	4	2	4	2	2	2	4	2	2	2	4	2	2	2	4	4	2	2	2	44	2.58824	2	2	2	2	3	2	1	3	1	1	2	3	1	2	2	29	1.93333	1	3	2	2	2
1	4	3	3	2	2	2	4	2	4	4	4	2	4	2	2	4	3	3	2	4	4	4	4	2	3	55	3.23529	4	4	2	3	4	4	2	3	3	4	4	4	4	4	3	52	3.46667	3	4	4	2	2
2	3	2	3	4	3	4	32	3.66667	4	2	2	3	2	4	2	2	2	2	2	2	3	2	3	2	2	41	2.41176	4	3	4	3	2	4	3	2	4	2	2	4	3	2	3	45	3	4	3	4	4	4
1	1	4	2	4	2	3	12	3	2	3	2	4	2	4	2	4	3	2	4	3	3	4	4	3	3	52	3.05882	2	2	1	1	2	2	2	1	2	2	3	1	2	1	1	25	1.66667	3	2	4	3	4
1	3	3	3	3	2	4	12	3	3	4	4	4	4	4	2	2	4	4	4	4	4	4	4	4	2	61	3.58824	5	4	3	4	4	5	4	4	5	3	4	4	4	4	3	60	4	2	4	4	2	4
1	1	3	4	5	4	5	75	4.66667	4	4	5	4	4	4	5	5	4	5	4	4	4	5	5	5	5	76	4.47059	2	3	3	1	2	2	1	2	3	1	2	2	2	2	2	30	2	2	2	2	3	1
2	2	1	2	4	3	4	32	3.66667	3	1	1	3	1	3	1	1	1	3	1	1	1	1	1	1	1	25	1.47059	3	4	5	5	5	3	5	4	3	4	4	4	3	4	5	61	4.06667	4	4	5	5	5
1	3	2	2	2	2	1	2	1.66667	4	4	4	4	4	4	2	4	4	2	3	3	3	3	4	3	4	59	3.47059	2	2	1	3	1	2	2	2	1	2	2	2	2	2	2	28	1.86667	3	2	3	1	2
1	5	5	3	3	4	4	36	3.66667	2	4	3	2	2	2	4	2	2	4	2	2	4	3	2	3	4	47	2.76471	3	3	4	2	2	2	4	2	2	2	2	2	4	4	4	42	2.8	2	4	4	3	2
1	4	4	3	4	4	4	48	4	4	4	4	4	4	4	4	2	4	4	3	4	3	4	3	4	4	63	3.70588	4	4	3	4	4	4	4	5	4	4	4	4	4	3	3	58	3.86667	4	4	3	3	4
1	1	2	1	2	2	4	8	2.66667	2	4	2	4	2	2	3	4	2	3	4	4	2	4	2	4	4	52	3.05882	4	5	3	4	4	3	4	4	3	4	4	5	3	3	4	57	3.8	2	3	2	4	2
1	3	2	3	2	1	2	0	1.66667	3	4	2	2	3	4	2	2	3	3	2	2	2	4	4	2	2	46	2.70588	3	1	2	3	2	3	1	2	1	1	3	2	2	3	2	31	2.06667	3	2	2	2	1
1	3	1	2	3	2	4	12	3	2	2	3	4	4	2	4	2	2	3	4	4	2	3	4	4	4	53	3.11765	2	2	1	2	1	2	2	3	2	2	2	2	2	1	2	28	1.86667	3	1	2	3	1
1	2	4	2	5	5	4	80	4.66667	3	2	2	2	3	1	2	3	3	3	3	3	2	3	3	3	2	43	2.52941	5	3	4	5	3	4	5	3	5	4	5	5	5	5	3	64	4.26667	2	2	2	3	2
2	1	1	3	4	2	4	16	3.33333	3	4	2	3	2	2	2	3	2	2	2	3	3	3	2	2	3	43	2.52941	4	3	4	2	4	4	4	3	3	4	2	2	2	2	2	45	3	1	2	2	2	3
2	3	4	4	4	3	2	16	3	3	3	2	3	3	3	3	3	3	1	2	2	3	3	3	3	3	46	2.70588	5	5	5	5	5	5	5	5	5	5	5	5	5	4	5	74	4.93333	4	3	3	3	3
2	1	3	5	3	2	3	9	2.66667	2	3	4	2	4	2	3	4	2	2	4	4	4	3	2	3	3	51	3	4	4	4	4	3	5	4	4	4	4	3	4	4	3	3	57	3.8	4	4	4	4	3
1	3	2	2	3	2	2	6	2.33333	4	4	3	4	3	2	2	4	3	4	4	4	4	3	4	2	4	58	3.41176	3	3	3	4	5	4	3	3	5	4	4	4	4	4	4	57	3.8	3	2	4	4	2
2	1	4	4	2	2	2	4	2	2	2	3	3	2	3	1	3	2	2	3	2	2	2	2	1	2	37	2.17647	3	4	4	4	4	5	5	3	4	3	3	4	4	4	4	58	3.86667	2	2	2	4	4
2	1	2	1	3	2	2	6	2.33333	3	3	3	3	1	2	2	3	3	3	3	3	1	3	3	3	3	45	2.64706	4	4	3	3	3	3	3	3	5	4	3	3	5	5	3	54	3.6	2	3	3	2	4
1	3	4	1	5	5	5	100	5	1	1	1	1	1	1	1	1	1	1	1	1	1	1	1	1	1	17	1	5	5	5	5	5	5	5	5	5	5	5	5	5	5	5	75	5	5	5	5	5	5
2	3	2	3	2	2	3	6	2.33333	2	2	3	2	1	2	2	2	2	2	2	1	3	3	2	2	2	35	2.05882	4	2	2	2	2	3	2	2	2	2	2	2	2	3	2	34	2.26667	2	2	2	2	1
2	5	2	3	3	3	3	18	3	4	4	3	4	4	3	2	3	3	4	3	3	4	3	3	4	3	57	3.35294	5	5	5	5	5	5	5	5	5	5	5	5	5	4	5	74	4.93333	4	5	5	4	3
2	3	2	3	1	2	2	2	1.66667	4	5	4	4	4	4	5	4	5	4	5	4	5	4	5	4	4	74	4.35294	4	4	5	4	3	3	4	3	4	4	4	3	4	4	4	57	3.8	3	1	2	2	2
2	1	4	5	4	4	5	60	4.33333	3	2	1	1	2	2	2	1	1	2	2	2	2	1	2	2	2	30	1.76471	2	3	3	3	2	4	2	2	2	2	2	2	2	4	2	37	2.46667	4	3	4	4	4
1	3	3	2	4	4	3	36	3.66667	4	3	5	5	3	3	5	3	4	3	5	4	3	4	4	4	4	66	3.88235	4	3	4	4	2	4	2	2	4	4	4	4	4	3	2	50	3.33333	4	5	4	4	4
2	3	3	5	3	4	4	36	3.66667	1	1	1	1	1	2	1	2	1	1	1	1	2	1	2	2	2	23	1.35294	5	4	4	4	4	4	4	4	4	5	5	5	4	5	4	65	4.33333	5	5	5	5	5
2	3	3	3	4	4	2	24	3.33333	2	4	2	3	2	2	3	2	3	3	2	2	2	2	2	2	4	42	2.47059	2	2	4	3	4	4	4	4	4	4	4	4	3	4	4	54	3.6	4	3	2	4	3
2	2	3	4	4	3	4	32	3.66667	4	4	4	4	5	5	4	5	5	4	4	4	4	4	3	4	4	71	4.17647	5	4	4	4	4	4	3	4	4	4	4	3	4	4	5	60	4	4	2	2	2	2
2	3	3	4	2	3	2	8	2.33333	4	4	2	3	2	2	4	3	3	4	3	2	2	3	4	4	3	52	3.05882	4	5	5	4	3	4	4	5	4	4	4	4	4	3	3	60	4	3	4	3	4	2
1	4	5	3	3	3	2	12	2.66667	3	4	4	3	2	4	3	3	3	3	4	3	4	3	3	3	4	56	3.29412	4	4	5	4	5	5	5	5	5	5	5	4	4	5	4	69	4.6	5	4	3	4	4
2	3	3	3	2	3	4	16	3	4	4	4	3	4	4	3	4	4	4	4	2	2	3	3	2	4	58	3.41176	4	3	4	4	4	3	3	4	4	2	4	3	4	4	3	53	3.53333	2	2	2	3	3
1	3	3	2	2	1	2	0	1.66667	3	4	4	4	3	4	3	4	4	4	2	4	2	2	4	4	4	59	3.47059	3	4	2	4	2	3	2	3	4	3	2	2	2	2	4	42	2.8	4	2	4	2	4
2	2	1	3	1	2	2	2	1.66667	2	3	2	3	4	4	4	4	4	4	3	2	4	2	4	4	4	57	3.35294	5	3	4	5	4	4	4	4	5	3	4	3	5	4	4	61	4.06667	4	3	3	4	4
1	2	2	4	5	5	5	100	5	1	1	1	1	1	1	1	1	1	1	1	1	1	1	1	1	1	17	1	5	5	5	5	5	5	5	5	5	5	5	5	5	5	5	75	5	5	5	5	5	5
1	2	2	3	5	4	5	75	4.66667	2	2	1	1	1	2	2	1	1	1	1	1	1	1	2	1	1	22	1.29412	5	5	5	5	5	5	5	5	5	5	5	5	5	5	5	75	5	4	5	5	5	4
2	3	3	3	3	3	2	12	2.66667	4	4	3	4	4	4	4	4	4	4	4	2	4	2	2	2	2	57	3.35294	3	4	4	4	2	4	2	2	2	4	2	3	2	2	4	44	2.93333	2	2	3	2	2
2	3	3	2	3	4	4	36	3.66667	2	1	1	2	2	2	3	2	1	2	2	2	2	2	2	2	1	31	1.82353	3	2	2	2	2	2	2	3	4	3	2	2	2	3	2	36	2.4	3	2	1	2	2
1	3	1	2	4	4	4	48	4	4	4	4	3	5	3	4	4	4	4	5	5	4	5	4	4	5	71	4.17647	1	1	3	2	2	2	2	2	1	2	3	2	3	3	2	31	2.06667	3	4	4	4	3
2	3	3	3	3	3	4	24	3.33333	2	3	4	4	4	4	3	4	4	4	4	4	4	4	2	4	2	60	3.52941	2	2	2	2	4	4	3	3	2	3	4	2	4	3	3	43	2.86667	2	2	3	2	2
1	2	2	3	5	5	5	100	5	1	1	1	2	1	1	2	2	3	2	2	1	1	3	2	2	1	28	1.64706	4	5	5	4	5	5	5	5	5	5	5	4	4	4	5	70	4.66667	3	3	4	2	3
2	4	3	1	4	4	4	48	4	2	4	3	3	4	3	4	4	4	2	4	4	4	4	3	3	2	57	3.35294	2	3	4	4	2	2	2	2	2	3	2	3	2	4	2	39	2.6	3	3	4	3	2
2	3	3	2	3	5	3	36	3.66667	1	1	1	2	1	1	2	1	1	1	2	1	1	1	2	1	1	21	1.23529	5	5	5	4	5	5	5	5	5	5	5	4	5	5	5	73	4.86667	5	3	5	5	5
2	3	3	2	4	3	3	24	3.33333	3	2	3	3	2	3	2	3	2	3	1	1	1	2	3	3	3	40	2.35294	4	4	5	5	5	5	5	5	5	5	5	4	4	5	5	71	4.73333	5	5	5	5	5
2	1	4	2	5	5	5	100	5	1	1	1	1	1	1	1	1	1	1	1	1	1	1	1	1	1	17	1	5	5	5	5	5	5	5	5	5	5	5	5	5	5	5	75	5	5	5	5	5	5
2	4	2	2	3	2	2	6	2.33333	4	4	3	2	2	4	4	2	2	2	2	4	4	2	2	3	4	50	2.94118	4	5	4	4	4	5	4	4	4	4	3	4	4	5	4	62	4.13333	4	4	2	2	2
1	2	4	4	2	4	2	12	2.66667	2	3	2	2	2	3	2	1	2	2	2	2	2	1	2	1	1	32	1.88235	4	4	4	3	3	2	2	3	4	4	4	3	4	4	2	50	3.33333	5	4	4	4	5
1	3	3	3	4	4	3	36	3.66667	1	1	2	1	1	1	1	1	1	1	1	2	1	2	1	1	2	21	1.23529	5	5	5	5	5	5	5	5	4	5	5	5	5	5	5	74	4.93333	2	4	3	4	2
1	2	2	3	5	5	5	100	5	3	2	2	1	3	3	2	3	1	3	3	3	3	1	2	3	3	41	2.41176	3	3	3	4	3	3	3	3	5	3	3	3	3	4	3	49	3.26667	3	3	3	3	3
2	2	5	1	3	3	4	24	3.33333	3	3	1	2	2	3	1	1	2	2	1	3	3	1	3	1	1	33	1.94118	5	4	3	3	4	3	5	4	3	3	4	3	4	4	3	55	3.66667	2	2	3	2	3
1	1	1	3	3	3	4	24	3.33333	3	1	3	3	3	1	3	1	3	3	3	2	3	1	1	2	2	38	2.23529	5	4	5	5	5	5	5	5	5	5	5	5	5	5	5	74	4.93333	5	5	5	3	3
1	2	3	3	5	5	5	100	5	1	1	1	1	1	1	1	1	1	1	1	1	1	1	1	1	1	17	1	5	5	5	5	5	5	5	5	5	5	5	5	5	5	5	75	5	5	5	5	5	5
2	4	1	1	3	3	3	18	3	3	1	1	1	1	2	1	1	3	1	2	1	1	2	2	1	3	27	1.58824	3	4	5	3	3	5	5	3	4	5	3	3	4	3	3	56	3.73333	4	3	3	3	3
1	3	1	3	2	2	1	2	1.66667	4	4	2	2	4	3	2	3	4	4	4	2	3	4	4	4	2	55	3.23529	1	2	3	3	2	1	2	2	2	2	2	2	1	3	3	31	2.06667	2	2	2	3	1
1	3	3	2	3	2	2	6	2.33333	4	4	4	3	2	4	4	3	4	4	3	2	4	3	4	3	2	57	3.35294	4	4	2	3	3	2	4	4	4	3	4	3	4	4	2	50	3.33333	4	4	4	2	4
1	4	3	3	2	4	4	24	3.33333	2	2	2	1	1	2	2	2	3	2	3	2	2	3	2	1	2	34	2	3	4	3	3	4	5	5	4	4	4	4	4	5	4	5	61	4.06667	2	2	2	3	2
2	2	3	5	5	5	4	80	4.66667	2	1	2	1	1	1	1	2	1	1	2	1	1	1	1	1	1	21	1.23529	3	4	5	3	5	5	5	3	5	5	4	5	4	4	3	63	4.2	3	4	3	3	5
1	1	3	3	4	5	5	80	4.66667	1	1	1	1	1	1	1	2	1	1	1	1	1	1	1	1	1	18	1.05882	5	5	5	5	5	4	5	5	4	5	5	5	5	4	4	71	4.73333	3	3	3	5	4
2	1	3	2	2	3	4	16	3	4	3	4	4	4	4	4	5	3	5	5	3	5	4	4	5	4	70	4.11765	4	4	4	2	3	2	4	4	4	4	4	2	4	3	2	50	3.33333	4	4	4	4	4
1	2	1	4	2	4	2	12	2.66667	2	2	3	2	2	2	4	4	2	2	2	2	2	3	2	4	2	42	2.47059	4	4	4	3	5	5	4	4	5	4	3	4	4	4	4	61	4.06667	3	2	2	2	2
2	1	2	3	3	4	3	27	3.33333	2	1	2	2	1	1	2	2	2	2	3	2	2	2	2	1	2	31	1.82353	2	4	2	2	2	2	2	4	3	2	4	3	2	2	3	39	2.6	2	2	3	4	4
1	1	1	2	3	3	2	12	2.66667	4	4	4	2	4	4	4	3	3	4	4	3	3	2	2	4	4	58	3.41176	2	2	2	2	2	2	3	2	2	4	3	2	2	2	4	36	2.4	3	2	3	2	1
2	3	3	3	3	4	2	18	3	3	2	2	2	2	2	3	2	2	4	2	2	2	2	2	2	3	39	2.29412	4	3	2	3	4	4	3	4	4	4	4	4	4	3	4	54	3.6	4	4	4	4	4
2	3	2	3	2	1	2	0	1.66667	4	2	3	4	2	2	3	4	2	2	4	2	2	3	3	2	4	48	2.82353	2	2	4	2	4	4	4	3	3	2	2	2	3	2	2	41	2.73333	2	2	2	3	4
2	1	3	2	5	5	4	80	4.66667	1	2	2	1	1	2	1	1	1	1	1	1	1	1	1	2	1	21	1.23529	5	3	3	3	3	5	3	3	3	3	3	5	4	4	3	53	3.53333	3	3	3	4	3
1	2	3	2	4	5	4	64	4.33333	4	2	2	4	3	4	4	4	4	4	4	4	2	4	4	2	2	57	3.35294	4	4	4	4	5	4	4	4	4	3	4	4	4	4	4	60	4	2	4	4	4	2
1	5	5	2	2	2	2	4	2	3	4	3	2	3	2	4	3	4	4	3	3	4	4	4	2	3	55	3.23529	3	4	4	4	4	3	3	4	4	2	2	3	4	4	4	52	3.46667	1	2	1	3	1
1	2	5	5	4	4	3	36	3.66667	4	4	5	5	3	5	3	4	5	4	4	3	3	4	3	4	5	68	4	4	2	3	4	2	2	4	2	2	3	2	3	4	3	2	42	2.8	1	3	1	2	2
2	2	5	1	2	4	4	24	3.33333	2	2	4	2	3	4	4	2	2	3	3	4	4	4	3	3	2	51	3	4	4	5	5	4	4	4	4	4	4	4	4	4	4	5	63	4.2	4	4	4	3	4
1	3	5	1	5	5	3	60	4.33333	1	3	1	2	2	2	3	3	2	3	1	3	3	3	3	3	1	39	2.29412	3	5	5	3	4	4	5	5	4	5	5	4	5	4	5	66	4.4	3	3	5	3	4
2	1	5	5	5	5	5	100	5	1	1	1	1	1	1	1	1	1	1	1	1	1	1	1	1	1	17	1	5	5	5	5	5	5	5	5	5	5	5	5	5	5	5	75	5	5	5	5	5	5
1	1	2	2	3	3	4	24	3.33333	3	3	3	4	4	4	2	4	2	4	4	2	2	3	4	4	3	55	3.23529	2	2	3	3	1	2	3	2	2	3	2	2	1	1	2	31	2.06667	4	2	3	4	3
2	2	3	2	4	4	2	24	3.33333	3	4	4	4	4	2	2	2	3	3	2	3	2	2	2	2	2	46	2.70588	4	4	3	4	4	4	4	3	4	4	3	4	4	4	4	57	3.8	4	3	4	2	4
1	3	3	2	5	5	3	60	4.33333	3	3	3	3	2	3	3	3	3	2	1	1	2	2	3	2	3	42	2.47059	3	4	2	4	2	2	4	2	3	2	3	3	3	2	3	42	2.8	5	5	5	4	5
2	2	1	3	2	2	3	6	2.33333	4	3	4	2	4	3	2	2	2	2	4	3	4	2	4	4	3	52	3.05882	2	2	2	3	2	2	4	4	2	4	3	2	2	3	3	40	2.66667	2	4	2	4	3
1	3	3	4	3	4	4	36	3.66667	2	3	2	2	2	2	2	2	3	3	2	2	2	4	3	3	3	42	2.47059	3	5	4	5	3	4	3	5	5	4	3	5	4	4	4	61	4.06667	2	2	2	1	2
2	3	1	3	4	5	5	80	4.66667	1	2	1	1	1	1	1	1	1	1	1	1	2	1	1	2	1	20	1.17647	4	4	5	5	5	5	4	5	3	3	5	5	5	3	3	64	4.26667	4	5	5	4	3
1	1	2	2	2	2	2	4	2	4	5	3	4	4	3	4	4	3	5	3	4	4	3	4	4	4	65	3.82353	4	3	4	4	4	4	3	4	4	4	4	3	3	2	4	54	3.6	1	2	3	2	3
2	2	3	3	4	4	5	60	4.33333	3	2	2	3	3	3	3	3	3	3	3	3	2	2	4	3	4	49	2.88235	5	5	5	5	5	5	4	5	5	5	5	5	5	5	5	74	4.93333	5	5	5	5	5
2	3	2	4	3	4	5	45	4	1	1	2	2	1	1	1	3	1	3	2	1	1	1	3	3	2	29	1.70588	5	3	3	5	3	3	3	5	3	3	4	3	3	3	3	52	3.46667	4	5	4	3	3
1	3	2	2	2	2	2	4	2	4	5	5	4	4	4	5	3	4	4	4	5	4	5	4	4	5	73	4.29412	2	1	1	2	3	2	2	2	1	2	2	2	2	2	2	28	1.86667	3	3	3	2	3
2	4	3	2	2	2	4	8	2.66667	2	3	2	2	2	2	2	2	1	1	2	3	2	3	2	2	2	35	2.05882	4	2	3	2	4	2	2	2	2	2	2	2	2	4	3	38	2.53333	4	3	2	2	4
1	1	1	2	4	3	3	24	3.33333	2	1	1	2	2	1	1	3	3	1	1	3	2	2	1	1	3	30	1.76471	5	5	5	5	5	5	4	4	5	5	5	5	4	5	5	72	4.8	3	3	5	5	5
1	3	4	4	5	5	5	100	5	1	1	1	1	1	1	1	1	1	1	1	1	1	1	1	1	1	17	1	5	5	5	5	5	5	5	5	5	5	5	5	5	5	5	75	5	5	5	5	5	5
2	1	3	2	2	3	2	8	2.33333	3	3	2	3	1	2	3	1	2	2	2	3	2	2	3	2	2	38	2.23529	2	4	2	4	3	4	3	2	4	4	4	4	4	4	4	52	3.46667	2	4	2	4	4
1	5	3	3	3	3	1	6	2.33333	2	4	4	4	2	2	4	4	4	4	2	4	2	3	2	3	4	54	3.17647	2	4	2	2	4	2	4	2	2	2	2	3	3	2	2	38	2.53333	2	3	2	2	2
2	3	2	3	5	5	5	100	5	1	1	1	1	2	2	1	1	2	3	1	2	1	1	3	1	1	25	1.47059	5	5	3	4	5	3	3	3	4	5	3	3	3	5	3	57	3.8	5	5	5	3	5
1	2	2	1	5	5	5	100	5	1	1	1	1	1	1	1	1	1	1	1	1	1	1	1	1	1	17	1	5	5	5	5	5	5	5	5	5	5	5	5	5	5	5	75	5	5	5	5	5	5
1	3	2	4	5	5	5	100	5	1	1	2	1	1	2	2	2	1	3	1	3	2	1	1	1	1	26	1.52941	4	5	5	5	5	5	5	5	5	5	5	5	5	5	5	74	4.93333	5	3	3	4	4
2	4	2	4	2	3	3	12	2.66667	3	2	3	1	2	1	2	2	1	1	2	1	1	2	2	2	2	30	1.76471	2	2	2	2	2	2	2	2	4	2	4	2	3	2	3	36	2.4	4	4	4	4	2
1	1	3	2	2	2	3	6	2.33333	1	1	2	2	2	1	2	1	2	1	2	2	2	1	1	3	3	29	1.70588	4	4	2	3	2	2	2	2	2	2	3	4	2	2	4	40	2.66667	2	2	3	3	4
1	2	1	3	4	3	4	32	3.66667	3	5	3	3	4	5	5	3	4	4	4	4	4	3	4	4	3	65	3.82353	4	4	2	2	3	3	2	3	2	3	3	4	4	2	2	43	2.86667	2	1	2	3	3
1	3	2	3	4	4	3	36	3.66667	3	3	4	2	4	3	4	4	3	4	4	4	4	4	3	4	4	61	3.58824	2	2	2	2	2	4	4	2	4	2	4	3	4	2	2	41	2.73333	4	2	4	3	2
2	3	3	5	3	3	2	12	2.66667	4	2	2	3	2	4	2	2	3	3	4	2	2	3	4	2	2	46	2.70588	4	5	5	5	5	4	3	4	3	4	3	3	4	3	4	59	3.93333	4	2	2	3	3
1	2	3	2	3	2	2	6	2.33333	3	2	2	4	4	2	2	2	3	2	4	4	3	3	3	2	2	47	2.76471	4	4	4	4	3	5	3	4	4	4	4	4	3	4	3	57	3.8	4	4	4	4	2
2	4	1	1	4	4	4	48	4	2	3	2	3	2	3	2	2	2	2	2	4	2	2	4	4	2	43	2.52941	2	2	2	3	2	1	3	1	2	1	1	2	1	3	1	27	1.8	4	4	4	4	4
2	2	4	1	3	3	5	30	3.66667	3	3	2	1	1	1	1	1	1	1	1	2	1	3	1	2	3	28	1.64706	3	4	5	3	5	5	4	4	3	4	5	5	3	5	4	62	4.13333	3	4	5	5	3
2	4	4	2	5	5	5	100	5	1	1	1	1	1	1	1	1	1	1	1	1	1	1	1	1	1	17	1	5	5	5	5	5	5	5	5	5	5	5	5	5	5	5	75	5	5	5	5	5	5
2	3	1	3	3	5	4	48	4	3	3	3	2	1	3	2	2	2	3	3	3	1	2	2	2	2	39	2.29412	2	2	2	2	2	4	4	3	3	4	3	4	4	2	3	44	2.93333	2	2	2	3	3
1	1	1	2	4	3	4	32	3.66667	4	4	2	2	2	4	2	3	2	3	4	4	2	2	4	4	2	50	2.94118	2	3	2	2	2	2	2	2	1	1	2	1	2	1	2	27	1.8	2	3	4	3	4
1	3	3	2	4	3	2	16	3	2	2	3	2	4	3	4	4	4	2	3	2	4	2	2	3	3	49	2.88235	2	2	2	2	2	1	3	2	2	1	2	1	2	2	2	28	1.86667	3	3	4	2	3
1	2	4	5	5	5	5	100	5	1	1	1	1	1	1	1	1	1	1	1	1	1	1	1	1	1	17	1	5	5	5	5	5	5	5	5	5	5	5	5	5	5	5	75	5	5	5	5	5	5
1	1	2	2	1	1	1	0	1	3	3	4	2	2	3	3	2	3	2	3	4	2	2	2	2	2	44	2.58824	3	4	4	5	3	4	4	5	5	3	4	4	3	4	4	59	3.93333	4	2	2	4	4
1	1	3	4	2	1	2	0	1.66667	4	3	2	2	2	2	3	2	2	3	2	2	4	4	4	4	2	47	2.76471	4	4	4	4	4	4	5	4	5	3	5	5	4	4	5	64	4.26667	4	4	2	2	2
2	3	2	2	3	2	2	6	2.33333	3	2	2	1	2	1	2	2	2	2	2	2	2	2	2	2	2	33	1.94118	4	4	2	4	4	4	3	2	3	2	4	4	3	4	4	51	3.4	4	4	3	5	3
1	1	5	2	5	4	4	60	4.33333	1	1	1	1	1	1	1	1	2	2	2	1	1	1	1	1	1	20	1.17647	2	3	3	2	3	3	3	3	3	2	2	2	3	3	4	41	2.73333	5	4	5	5	4
2	2	3	1	5	3	3	30	3.66667	1	3	2	1	3	2	2	3	3	1	3	3	2	3	3	3	3	41	2.41176	3	5	5	5	5	5	5	3	5	5	3	3	5	5	4	66	4.4	5	5	4	5	5
1	3	1	2	1	1	2	0	1.33333	1	2	3	1	2	2	1	1	2	2	3	3	1	1	2	2	3	32	1.88235	3	4	3	4	2	4	4	3	2	3	2	2	4	4	4	48	3.2	2	3	2	2	3
1	2	4	3	2	2	4	8	2.66667	3	3	4	4	4	3	4	2	4	2	2	4	4	4	2	3	4	56	3.29412	1	3	2	1	2	2	2	2	3	2	2	2	2	2	1	29	1.93333	2	2	1	1	3
1	5	1	2	2	2	2	4	2	4	4	4	4	4	3	4	4	4	4	2	4	4	4	3	2	3	61	3.58824	3	4	4	4	4	2	2	2	2	3	4	4	2	4	3	47	3.13333	3	4	4	4	3
2	3	2	2	2	3	3	12	2.66667	4	2	4	4	3	2	4	3	4	3	3	4	4	4	2	3	2	55	3.23529	2	3	1	3	2	2	1	2	2	2	2	1	2	2	2	29	1.93333	1	1	3	1	3
1	4	2	3	3	4	3	27	3.33333	1	3	3	2	3	3	3	1	3	3	3	3	3	2	1	3	3	43	2.52941	5	5	5	5	5	4	5	5	4	5	4	5	4	5	4	70	4.66667	5	5	5	4	5
1	3	2	4	2	4	3	18	3	5	3	3	3	4	4	4	3	4	4	4	4	5	4	4	4	4	66	3.88235	3	2	2	2	2	4	2	2	2	2	2	2	2	2	2	33	2.2	2	4	2	3	2
1	1	3	2	3	4	4	36	3.66667	3	4	4	4	5	4	4	5	4	3	4	4	3	5	4	4	4	68	4	2	4	3	4	3	3	4	3	2	3	4	4	4	4	4	51	3.4	4	4	4	4	3
2	4	4	3	4	4	4	48	4	5	4	4	4	4	4	4	4	4	5	4	4	4	3	4	4	5	70	4.11765	5	4	5	5	5	4	5	4	5	4	4	4	5	4	4	67	4.46667	3	4	3	4	4
1	2	4	1	5	4	3	45	4	4	4	3	2	3	3	2	3	2	4	3	4	4	4	2	3	3	53	3.11765	5	5	5	4	4	3	4	4	5	4	5	5	4	4	5	66	4.4	3	4	3	5	5
1	3	2	3	2	2	3	6	2.33333	3	2	3	4	4	2	4	4	2	3	4	3	4	2	4	2	4	54	3.17647	4	4	5	3	4	4	5	4	4	4	5	4	4	4	4	62	4.13333	2	2	2	2	2
2	3	1	2	3	3	4	24	3.33333	2	3	1	1	2	1	1	2	1	3	3	2	1	2	2	2	2	31	1.82353	3	3	4	3	3	3	3	4	2	3	3	4	2	4	3	47	3.13333	5	5	5	5	5
2	1	2	5	2	2	2	4	2	3	2	3	4	2	4	2	2	4	4	3	3	2	4	4	3	2	51	3	4	4	2	4	4	4	4	2	4	4	4	3	3	4	4	54	3.6	4	3	3	4	4
2	4	4	2	3	4	2	18	3	2	2	1	3	3	2	3	2	1	3	2	3	2	2	1	2	1	35	2.05882	1	3	2	1	3	2	2	3	2	1	1	2	2	1	2	28	1.86667	4	4	4	3	2
1	3	3	3	2	3	4	16	3	2	3	3	2	2	2	3	2	2	2	2	2	3	2	2	2	4	40	2.35294	3	3	3	1	3	1	2	2	3	2	2	3	2	1	2	33	2.2	4	4	2	4	4
2	1	4	3	5	4	3	45	4	1	2	1	1	1	2	3	3	1	1	1	2	2	2	1	1	1	26	1.52941	3	3	3	5	5	4	3	3	3	4	3	5	4	5	5	58	3.86667	3	3	2	2	2
1	3	3	3	4	2	4	16	3.33333	2	2	4	3	2	4	4	2	4	2	3	2	3	4	4	4	4	53	3.11765	3	4	4	4	5	3	4	4	4	4	5	3	3	4	4	58	3.86667	4	4	3	2	2
1	3	3	3	3	3	4	24	3.33333	1	1	1	3	3	2	3	3	3	3	1	1	1	3	1	2	3	35	2.05882	3	3	4	3	5	3	3	4	3	5	3	3	5	4	3	54	3.6	4	5	3	5	5
1	2	5	1	2	2	2	4	2	4	4	4	4	4	3	4	3	4	2	3	4	4	3	3	2	4	59	3.47059	3	4	2	3	3	2	4	4	2	4	4	2	4	3	4	48	3.2	2	4	3	2	2
2	3	2	2	4	3	5	40	4	2	3	2	2	3	2	1	2	1	1	1	1	1	2	3	1	2	30	1.76471	2	4	4	4	4	4	4	4	4	4	4	3	4	2	3	54	3.6	2	3	3	2	3
1	1	4	2	3	4	2	18	3	1	1	3	1	1	1	1	1	2	2	1	3	2	2	1	1	1	25	1.47059	3	5	3	4	3	3	3	3	4	5	3	3	3	5	5	55	3.66667	5	5	5	5	5
2	1	1	1	3	3	3	18	3	3	4	4	3	4	4	5	5	3	4	4	3	4	5	3	4	5	67	3.94118	2	2	2	4	3	4	2	3	3	3	2	2	4	3	3	42	2.8	2	4	4	4	4
1	5	3	2	4	3	2	16	3	5	4	5	5	4	4	4	3	4	4	4	4	5	3	4	5	3	70	4.11765	2	3	3	4	4	4	4	3	2	2	4	4	4	4	3	50	3.33333	2	2	2	2	2
2	4	1	4	4	4	4	48	4	4	4	4	4	4	3	4	4	4	4	4	4	3	2	4	2	4	62	3.64706	4	2	2	3	4	2	2	2	2	4	3	4	4	4	2	44	2.93333	4	3	4	4	3
1	1	3	4	2	3	4	16	3	3	4	2	4	4	3	4	2	2	4	3	4	4	4	3	2	2	54	3.17647	1	1	2	1	1	2	2	2	2	2	3	2	2	2	3	28	1.86667	3	3	4	2	4
1	2	1	2	2	4	4	24	3.33333	4	5	4	3	4	4	4	5	4	4	3	4	4	4	4	4	4	68	4	4	2	4	4	3	4	4	4	4	3	4	4	4	4	4	56	3.73333	3	2	2	2	4
1	3	4	3	4	3	3	24	3.33333	1	2	1	1	1	1	1	1	1	3	3	3	2	2	1	1	1	26	1.52941	5	5	5	5	5	3	5	5	5	5	4	5	3	4	5	69	4.6	4	4	5	5	4
2	3	1	2	2	4	2	12	2.66667	5	3	4	4	5	4	3	3	4	4	3	4	4	5	4	4	4	67	3.94118	4	4	3	4	4	4	4	4	4	4	4	3	3	4	2	55	3.66667	2	2	2	3	1
2	1	3	4	3	3	4	24	3.33333	1	1	1	2	2	1	1	1	1	1	1	1	2	1	1	2	1	21	1.23529	4	5	5	3	4	3	5	3	3	5	3	3	3	4	5	58	3.86667	5	4	5	5	5
2	5	3	3	5	5	5	100	5	1	2	1	1	1	1	2	2	1	1	2	1	1	2	1	1	1	22	1.29412	5	5	5	5	5	5	5	5	5	5	5	5	5	5	5	75	5	4	3	4	5	5
2	1	4	4	3	2	4	12	3	4	4	4	4	4	2	4	2	2	4	2	2	4	2	4	2	3	53	3.11765	3	2	2	2	2	3	2	2	1	3	2	2	1	2	2	31	2.06667	4	4	3	4	4
2	3	2	3	4	3	4	32	3.66667	4	2	2	2	2	3	2	4	4	3	3	3	2	4	3	4	3	50	2.94118	1	2	3	3	2	2	2	3	3	3	1	1	2	3	2	33	2.2	2	2	1	1	3
1	4	2	2	2	2	3	6	2.33333	4	4	4	3	2	4	4	4	4	4	2	4	4	3	2	4	2	58	3.41176	4	4	4	5	3	4	5	4	3	3	3	5	4	4	4	59	3.93333	3	4	4	4	4
2	3	4	2	2	3	2	8	2.33333	4	4	4	4	4	3	3	4	4	4	4	4	4	4	3	5	5	67	3.94118	2	2	3	2	4	2	2	2	2	4	4	3	3	2	2	39	2.6	3	2	4	3	3
1	2	1	2	4	2	4	16	3.33333	4	4	4	2	3	4	2	2	2	3	3	4	3	4	4	2	2	52	3.05882	2	2	2	2	2	4	4	2	2	3	4	2	3	3	2	39	2.6	4	3	3	4	2
1	2	2	2	5	5	5	100	5	1	1	1	1	1	1	1	1	1	1	1	1	1	1	1	1	1	17	1	5	5	5	5	5	5	5	5	5	5	5	5	5	5	5	75	5	5	5	5	5	5
1	3	4	3	3	3	3	18	3	3	3	2	3	1	2	3	2	2	1	2	3	2	2	2	2	2	37	2.17647	3	1	1	2	1	2	2	2	3	1	2	2	2	2	2	28	1.86667	4	4	3	4	3
1	1	4	1	4	4	4	48	4	4	3	3	5	3	4	4	3	3	5	4	5	4	4	4	5	5	68	4	4	4	4	4	5	4	5	4	5	5	4	5	5	4	4	66	4.4	3	2	2	2	3
1	3	1	3	4	4	4	48	4	3	3	2	4	2	2	3	4	4	2	4	4	4	4	3	4	2	54	3.17647	3	3	4	2	3	3	2	3	2	3	4	2	3	4	4	45	3	2	2	2	4	4
2	1	2	5	4	2	2	8	2.66667	4	4	5	3	5	4	4	5	4	4	5	4	5	4	4	4	5	73	4.29412	3	4	3	4	4	4	4	4	4	4	3	4	4	4	4	57	3.8	4	4	3	4	4
1	3	2	3	2	2	2	4	2	1	1	3	2	1	3	2	2	2	2	1	2	2	1	2	2	1	30	1.76471	2	3	1	2	2	2	2	2	2	2	2	1	2	1	1	27	1.8	5	4	4	4	4
1	2	5	3	2	3	2	8	2.33333	3	2	4	4	4	3	4	2	4	4	4	4	3	4	4	2	4	59	3.47059	3	4	3	4	4	3	2	4	4	4	3	4	4	4	4	54	3.6	2	2	1	1	1
1	3	1	2	5	5	5	100	5	1	1	2	3	3	3	1	3	2	1	3	2	1	1	3	3	3	36	2.11765	3	3	5	5	3	4	5	4	3	3	3	3	5	5	4	58	3.86667	5	3	4	4	4
1	3	4	2	5	5	5	100	5	1	1	1	2	1	1	1	1	1	1	1	2	2	1	1	1	1	20	1.17647	5	5	5	5	5	4	5	4	5	4	5	4	5	5	4	70	4.66667	3	3	4	5	3
2	2	3	1	3	3	3	18	3	4	4	4	4	2	3	3	3	2	2	3	4	4	2	2	4	2	52	3.05882	2	2	2	4	2	2	2	2	2	2	4	2	2	3	2	35	2.33333	4	4	4	5	5
1	2	3	3	3	3	3	18	3	1	1	1	2	2	1	1	1	2	1	1	1	1	1	1	1	1	20	1.17647	4	5	5	5	5	5	5	4	4	5	5	5	5	5	4	71	4.73333	5	4	5	4	5
1	2	2	3	4	4	4	48	4	2	2	2	2	4	2	2	4	2	2	2	4	3	2	3	3	4	45	2.64706	2	2	2	2	4	4	4	2	4	4	2	2	4	2	2	42	2.8	4	2	2	2	4
1	2	3	3	3	3	3	18	3	1	1	1	1	1	2	1	1	1	2	1	1	1	2	1	2	2	22	1.29412	3	4	5	5	4	3	3	3	3	3	5	5	5	5	4	60	4	5	4	5	5	5
2	1	4	2	5	3	5	50	4.33333	3	2	4	2	3	2	2	2	2	2	2	2	2	2	2	2	3	39	2.29412	2	3	2	2	3	4	4	2	2	2	4	3	4	3	4	44	2.93333	4	4	4	2	3
2	3	1	4	4	3	4	32	3.66667	3	4	4	4	4	4	2	4	4	4	4	3	3	2	2	4	4	59	3.47059	2	3	4	2	2	3	4	3	2	3	3	3	4	2	3	43	2.86667	4	3	4	3	4
2	1	3	3	3	3	4	24	3.33333	3	3	3	3	3	2	3	3	2	3	1	2	3	3	3	2	2	44	2.58824	4	3	5	5	5	5	5	3	5	4	5	3	4	4	4	64	4.26667	5	5	4	4	5
2	2	5	2	4	2	2	8	2.66667	2	2	1	1	1	3	2	2	1	2	2	3	3	1	3	3	3	35	2.05882	2	4	4	2	3	2	2	2	2	2	4	3	2	4	4	42	2.8	4	3	4	2	2
2	2	2	4	4	3	4	32	3.66667	4	2	2	3	3	2	4	4	3	2	2	4	3	2	4	4	4	52	3.05882	3	4	3	4	3	2	4	4	2	2	4	2	3	4	4	48	3.2	4	4	4	3	3
1	2	4	5	4	5	5	80	4.66667	2	3	1	1	2	1	2	3	3	1	2	3	1	1	2	1	1	30	1.76471	4	4	5	5	5	5	5	5	5	4	5	5	5	5	5	72	4.8	3	4	3	4	3
1	2	2	3	3	4	3	27	3.33333	1	3	2	1	3	1	1	1	1	1	1	1	1	1	2	1	1	23	1.35294	5	5	5	5	5	4	5	5	5	4	5	5	4	5	5	72	4.8	5	5	5	5	4
1	3	5	1	3	2	2	6	2.33333	5	4	4	4	4	4	4	4	4	5	4	3	4	4	4	3	4	68	4	4	2	3	2	2	3	4	2	2	4	2	4	2	3	2	41	2.73333	2	2	1	2	2
1	3	3	5	2	2	2	4	2	4	4	2	2	2	2	2	4	3	4	4	4	4	4	3	4	3	55	3.23529	2	2	2	2	2	1	3	2	2	3	2	3	2	2	1	31	2.06667	2	4	2	2	4
2	1	3	5	4	5	5	80	4.66667	1	2	2	1	1	2	2	3	3	3	2	3	2	2	1	2	1	33	1.94118	2	2	3	2	3	3	3	4	2	2	2	4	2	3	4	41	2.73333	2	2	2	2	1
1	3	1	3	4	4	2	24	3.33333	3	4	3	2	2	3	3	4	2	2	4	4	4	2	4	2	4	52	3.05882	3	2	2	3	2	3	4	3	3	2	3	4	4	4	4	46	3.06667	2	4	4	4	2
2	3	3	2	4	5	5	80	4.66667	3	3	1	2	1	2	1	3	1	2	3	1	1	1	1	3	1	30	1.76471	5	5	5	5	5	4	4	5	5	5	5	5	5	5	4	72	4.8	5	5	4	4	4
1	3	3	3	2	1	3	0	2	2	3	4	4	2	4	2	2	2	4	2	2	2	3	3	4	2	47	2.76471	4	3	4	3	4	4	4	4	3	4	4	4	4	4	4	57	3.8	3	4	4	4	4
1	2	2	2	3	2	1	3	2	2	2	1	2	2	2	3	1	2	1	2	1	2	2	2	1	2	30	1.76471	3	3	2	2	2	3	2	3	2	2	4	4	2	4	4	42	2.8	4	4	2	2	4
2	2	2	2	5	3	3	30	3.66667	4	3	3	3	2	3	3	2	4	3	2	2	4	4	3	3	4	52	3.05882	3	4	3	5	5	3	3	5	4	3	4	3	5	5	5	60	4	5	5	5	5	5
2	2	3	3	2	2	1	2	1.66667	3	2	2	2	2	2	2	3	1	2	2	2	2	2	1	2	2	34	2	2	2	4	3	3	3	2	4	4	3	4	2	3	2	2	43	2.86667	4	2	4	2	2
2	3	2	2	3	3	2	12	2.66667	1	1	1	1	1	1	2	2	1	1	2	1	1	1	1	1	2	21	1.23529	4	5	5	5	5	5	5	5	5	5	5	5	5	5	5	74	4.93333	3	5	3	4	3
2	3	2	2	1	1	2	0	1.33333	3	4	3	2	3	2	2	2	2	2	3	3	3	2	2	4	2	44	2.58824	3	3	4	4	4	4	5	3	4	4	5	4	3	4	4	58	3.86667	2	4	2	4	4
1	3	1	3	5	4	5	75	4.66667	1	1	1	1	1	1	1	2	1	1	1	1	1	1	1	1	2	19	1.11765	5	5	5	5	4	5	5	4	4	5	5	4	5	5	5	71	4.73333	4	4	5	4	5
2	4	3	2	4	4	4	48	4	2	3	2	2	4	2	3	3	2	3	4	2	4	2	3	2	3	46	2.70588	2	1	2	2	2	2	1	2	2	1	2	3	1	2	2	27	1.8	3	2	2	2	4
1	3	1	3	4	3	2	16	3	4	3	4	3	4	5	5	4	4	4	3	5	3	5	4	4	4	68	4	4	4	5	4	4	4	4	5	4	5	4	4	4	4	4	63	4.2	2	4	4	4	4
1	5	4	1	4	4	4	48	4	4	2	4	4	4	4	4	3	3	3	4	2	2	4	2	4	4	57	3.35294	4	2	2	3	2	2	2	3	4	4	2	3	3	2	2	40	2.66667	2	2	4	2	2
2	1	3	3	4	2	4	16	3.33333	4	2	2	4	3	4	4	2	2	2	3	4	4	4	2	2	3	51	3	2	2	2	2	2	4	2	3	2	3	4	2	3	4	2	39	2.6	2	2	1	1	2
1	1	3	3	5	3	3	30	3.66667	3	2	1	3	3	3	3	3	3	1	1	3	2	1	2	2	3	39	2.29412	3	4	3	4	2	2	4	3	4	4	2	2	3	4	2	46	3.06667	5	5	4	5	4
2	3	1	1	1	3	1	2	1.66667	3	3	4	3	4	2	4	4	3	2	4	4	4	2	2	4	2	54	3.17647	2	3	4	2	2	2	2	2	4	4	2	2	2	3	2	38	2.53333	2	2	2	2	3
1	1	1	1	3	4	4	36	3.66667	4	3	4	4	4	4	4	2	4	4	3	4	4	2	3	2	4	59	3.47059	4	2	4	2	2	2	2	2	2	2	2	2	2	3	2	35	2.33333	3	4	2	2	3
1	2	1	4	4	2	2	8	2.66667	4	2	4	3	4	4	2	3	4	4	3	4	4	4	2	4	4	59	3.47059	2	1	2	2	3	2	2	3	1	1	2	2	2	2	1	28	1.86667	2	2	3	2	2
2	1	2	5	2	4	2	12	2.66667	4	3	3	2	4	2	3	4	3	4	3	4	4	3	4	4	4	58	3.41176	4	2	2	2	4	2	2	3	3	3	4	2	2	3	3	41	2.73333	4	4	4	3	2
1	2	4	1	2	2	2	4	2	3	4	2	3	4	4	2	4	3	4	4	4	2	4	4	4	4	59	3.47059	1	2	2	1	3	2	2	3	2	2	2	2	2	2	1	29	1.93333	2	2	2	4	2
1	3	1	2	5	5	3	60	4.33333	2	1	3	2	3	1	1	1	1	2	1	2	3	3	2	2	3	33	1.94118	5	5	5	5	4	5	5	5	4	5	5	5	5	4	5	72	4.8	5	5	5	5	5
2	3	3	2	4	4	3	36	3.66667	5	4	4	4	5	4	5	5	4	5	4	4	3	5	4	4	4	73	4.29412	2	2	2	1	2	1	2	2	2	2	2	2	1	2	3	28	1.86667	4	3	4	2	4
1	2	2	1	2	4	2	12	2.66667	3	3	4	5	4	3	3	5	5	5	3	5	4	4	5	4	4	69	4.05882	4	4	4	3	4	3	2	3	4	4	4	2	4	4	4	53	3.53333	4	4	4	3	4
2	1	1	3	2	2	2	4	2	2	1	2	2	3	3	1	1	1	3	3	2	2	1	3	3	2	35	2.05882	3	4	2	4	4	2	2	3	2	2	2	4	3	4	4	45	3	2	4	2	2	4
1	2	2	5	3	3	2	12	2.66667	2	1	3	3	1	1	3	3	3	2	1	3	3	2	3	2	2	38	2.23529	5	5	5	4	3	5	4	4	4	4	3	4	3	3	5	61	4.06667	5	5	5	4	5
2	3	2	2	2	2	2	4	2	2	4	4	3	4	3	2	2	4	4	3	4	4	4	4	3	4	58	3.41176	3	2	2	4	3	3	2	2	4	2	4	4	3	2	3	43	2.86667	2	2	2	2	2
2	1	4	3	2	4	2	12	2.66667	4	5	4	3	4	4	4	4	3	5	5	4	4	5	3	4	4	69	4.05882	1	2	1	2	2	2	2	1	2	2	1	1	2	3	1	25	1.66667	3	3	3	4	4
2	2	1	2	5	5	5	100	5	1	1	1	1	1	2	1	1	1	1	1	1	1	1	1	1	1	18	1.05882	3	4	4	3	4	4	4	4	5	3	4	3	5	4	5	59	3.93333	4	5	4	4	4
1	3	5	2	3	5	5	60	4.33333	4	3	3	2	3	4	4	3	3	3	2	3	3	2	3	2	3	50	2.94118	5	5	5	5	5	5	5	4	5	4	3	4	4	3	5	67	4.46667	3	5	5	4	4
1	2	4	4	4	4	2	24	3.33333	2	4	4	4	4	3	2	2	4	4	4	3	2	4	3	4	4	57	3.35294	1	3	1	1	3	2	3	2	2	1	2	1	2	2	2	28	1.86667	4	3	4	2	3
2	5	3	1	3	4	4	36	3.66667	3	2	4	3	2	2	4	3	2	2	3	2	3	2	2	4	3	46	2.70588	3	4	2	3	4	4	4	2	2	2	4	3	2	4	3	46	3.06667	3	1	2	2	2
2	2	2	3	3	2	2	6	2.33333	2	1	1	2	2	1	2	2	3	3	2	2	3	3	2	2	1	34	2	2	2	2	2	3	2	2	1	2	2	1	2	2	3	2	30	2	2	2	2	1	1
1	1	2	3	4	5	4	64	4.33333	2	3	1	2	3	3	1	3	1	3	3	3	2	2	3	3	3	41	2.41176	2	3	3	3	2	3	3	3	3	3	4	3	2	3	3	43	2.86667	3	5	4	5	5
1	3	1	2	3	3	3	18	3	2	1	1	1	1	1	2	1	2	1	1	1	1	1	1	2	1	21	1.23529	5	4	4	4	3	3	5	5	3	5	5	5	5	4	5	65	4.33333	3	3	4	4	3
1	2	1	1	2	2	2	4	2	2	2	4	2	4	4	4	2	4	2	3	3	4	2	4	3	2	51	3	4	4	4	5	5	5	4	4	4	3	4	4	5	4	4	63	4.2	5	4	4	5	3
2	4	3	2	4	3	4	32	3.66667	3	3	2	4	3	3	4	2	2	2	2	2	2	2	3	2	4	45	2.64706	4	5	4	4	4	4	4	4	4	4	4	4	4	4	3	60	4	4	2	4	4	4
1	2	5	3	4	4	4	48	4	2	2	1	2	2	2	2	2	1	2	2	2	2	3	2	1	2	32	1.88235	5	4	4	4	5	4	4	4	4	3	5	3	5	5	3	62	4.13333	2	3	2	4	2
2	3	1	5	2	2	2	4	2	4	4	4	4	4	4	4	3	5	5	5	4	4	5	4	3	5	71	4.17647	2	4	4	4	4	4	2	3	3	2	2	3	3	4	4	48	3.2	4	4	4	4	3
1	3	2	4	4	3	2	16	3	4	2	2	3	2	4	2	2	4	3	3	2	3	2	4	3	3	48	2.82353	4	2	4	4	4	4	3	4	4	4	2	3	4	4	4	54	3.6	2	4	2	4	4
2	1	4	1	3	5	3	36	3.66667	3	2	2	2	2	4	2	3	4	2	4	3	2	4	4	2	2	47	2.76471	2	2	2	2	4	2	2	2	3	2	2	2	2	4	2	35	2.33333	4	3	4	5	4
2	5	3	2	3	4	2	18	3	4	4	2	2	2	4	4	2	2	3	3	2	4	2	3	2	2	47	2.76471	2	4	4	3	2	4	2	3	3	4	2	2	4	4	2	45	3	4	3	2	2	2
2	1	3	3	4	5	4	64	4.33333	2	2	1	2	3	1	1	3	2	3	1	3	2	1	2	2	1	32	1.88235	4	4	5	4	5	4	4	3	4	5	4	4	5	5	4	64	4.26667	3	2	2	4	2
2	1	4	3	3	2	3	9	2.66667	4	2	2	3	4	4	4	4	4	4	4	4	3	2	4	2	4	58	3.41176	3	2	2	3	2	1	2	2	3	1	2	1	2	1	1	28	1.86667	2	2	2	4	4
1	1	3	2	5	3	5	50	4.33333	1	1	1	1	2	1	1	1	2	2	1	1	1	1	1	1	1	20	1.17647	4	3	5	5	5	5	5	5	5	4	5	5	3	5	5	69	4.6	5	5	5	5	5
1	3	5	5	4	3	3	24	3.33333	1	3	1	2	1	1	3	1	3	3	2	3	3	1	2	2	1	33	1.94118	5	5	5	5	5	4	5	5	5	5	5	5	5	4	5	73	4.86667	4	3	4	5	5
2	2	2	1	3	3	5	30	3.66667	2	2	1	1	1	1	1	2	1	1	1	1	1	1	1	1	1	20	1.17647	4	3	5	5	3	4	5	4	5	3	3	5	4	4	3	60	4	5	3	5	4	5
1	4	2	2	2	2	3	6	2.33333	3	5	3	3	3	5	3	4	4	4	5	4	4	4	4	5	5	68	4	2	2	2	2	2	3	2	2	2	3	2	2	3	3	4	36	2.4	4	4	2	4	4
1	3	3	3	2	2	2	4	2	2	3	2	3	3	2	2	3	4	4	2	3	2	2	3	2	4	46	2.70588	3	4	4	5	4	3	4	3	4	4	5	4	3	5	4	59	3.93333	3	2	2	2	2
2	3	1	2	1	2	1	1	1.33333	4	4	2	4	4	4	4	4	4	3	4	4	4	4	4	3	3	63	3.70588	2	4	2	2	2	2	2	3	4	2	2	4	2	2	2	37	2.46667	2	2	2	2	2
2	2	4	2	4	2	4	16	3.33333	2	2	4	4	2	4	2	2	2	3	2	3	2	2	3	2	2	43	2.52941	2	4	4	2	4	4	4	4	2	4	4	3	3	3	2	49	3.26667	2	4	2	2	2
1	2	3	2	5	3	5	50	4.33333	1	2	1	1	2	1	1	1	1	1	1	1	1	1	1	1	1	19	1.11765	3	3	3	3	4	3	4	3	3	3	4	3	4	3	3	49	3.26667	4	3	3	4	3
2	2	3	3	2	2	3	6	2.33333	3	4	3	4	3	2	4	4	3	4	3	2	4	3	4	4	4	58	3.41176	4	4	2	4	4	4	4	4	3	4	3	4	4	4	4	56	3.73333	3	4	3	2	3
1	3	4	3	5	5	5	100	5	1	1	1	1	1	1	1	1	3	2	2	2	2	1	1	1	3	25	1.47059	3	3	5	5	5	5	5	3	5	5	5	5	5	5	3	67	4.46667	4	5	3	3	3
2	1	2	2	4	2	2	8	2.66667	4	3	5	5	5	3	3	4	4	5	4	4	5	4	4	4	4	70	4.11765	4	3	4	4	4	3	4	2	2	4	4	3	4	4	3	52	3.46667	4	2	4	2	2
2	4	2	3	2	2	2	4	2	3	4	4	4	4	4	3	4	4	4	4	5	3	4	4	4	4	66	3.88235	4	2	2	3	2	2	2	2	3	2	4	2	2	4	4	40	2.66667	3	2	2	3	4
2	4	2	1	5	4	4	60	4.33333	2	2	2	2	2	2	3	1	1	2	2	2	2	1	2	2	2	32	1.88235	3	4	4	4	4	4	3	2	3	2	3	4	4	3	2	49	3.26667	3	1	3	2	3
1	3	4	2	4	2	4	16	3.33333	3	4	2	4	3	4	4	4	2	3	2	2	2	2	2	3	4	50	2.94118	4	2	4	4	4	2	4	4	3	4	4	3	4	4	4	54	3.6	2	2	2	2	2
1	1	4	3	4	2	2	8	2.66667	3	2	2	2	3	2	3	4	4	2	2	2	2	3	4	2	2	44	2.58824	2	2	3	2	2	2	2	2	2	4	2	2	4	2	4	37	2.46667	3	3	3	4	4
1	1	2	3	4	4	2	24	3.33333	2	4	2	2	4	3	4	3	4	4	4	3	4	3	3	4	4	57	3.35294	3	5	4	4	4	4	4	5	4	4	4	5	4	4	5	63	4.2	4	2	4	4	2
1	3	3	3	4	3	3	24	3.33333	4	4	2	3	4	4	4	4	4	2	2	3	2	4	4	4	2	56	3.29412	3	2	4	3	3	4	4	2	4	2	4	3	2	2	4	46	3.06667	3	4	4	3	2
1	3	1	2	5	5	5	100	5	1	1	1	1	1	1	1	1	1	1	1	1	1	1	1	1	1	17	1	5	5	5	5	5	5	5	5	5	5	5	5	5	5	5	75	5	5	5	5	5	5
2	2	4	3	5	4	4	60	4.33333	3	2	3	3	1	3	3	3	3	3	3	1	2	3	1	3	3	43	2.52941	5	3	3	3	4	5	5	5	5	3	5	5	3	5	5	64	4.26667	5	5	5	5	4
1	1	3	5	4	4	4	48	4	4	3	2	2	4	4	4	3	4	2	2	4	4	3	4	4	4	57	3.35294	4	4	4	4	5	5	5	5	5	5	4	4	4	4	4	66	4.4	3	2	2	2	3
2	2	4	5	3	4	4	36	3.66667	1	2	1	1	1	3	1	3	1	2	1	2	3	1	1	2	3	29	1.70588	5	4	3	3	5	5	5	5	5	3	4	4	4	5	5	65	4.33333	4	3	5	4	5
1	4	2	3	2	3	3	12	2.66667	4	4	2	3	4	2	2	3	2	2	4	3	4	2	2	3	2	48	2.82353	2	2	2	1	2	1	2	3	2	2	2	2	1	2	1	27	1.8	3	3	2	4	3
1	3	4	3	2	2	2	4	2	2	4	4	4	4	2	3	4	4	3	4	4	4	3	4	4	3	60	3.52941	4	4	3	4	3	4	5	4	3	4	5	4	5	4	4	60	4	2	4	3	2	4
2	5	1	3	4	3	2	16	3	3	4	3	2	4	4	2	2	3	3	4	3	2	4	3	3	3	52	3.05882	5	3	3	4	3	3	4	4	5	4	5	4	4	4	5	60	4	2	4	2	4	4
2	3	3	2	3	4	3	27	3.33333	2	2	4	3	2	4	4	4	4	4	4	3	4	4	3	4	2	57	3.35294	4	4	2	4	4	2	4	3	4	4	2	4	4	4	4	53	3.53333	4	3	4	2	2
1	5	3	2	2	2	1	2	1.66667	3	1	3	2	1	3	2	1	2	2	1	2	2	3	2	2	2	34	2	2	3	3	2	2	2	2	2	2	3	2	2	3	3	2	35	2.33333	2	3	1	2	2
1	3	2	3	1	2	2	2	1.66667	4	4	5	4	3	5	4	4	4	4	4	3	4	4	4	4	4	68	4	3	4	4	4	2	2	3	3	2	4	3	2	3	4	4	47	3.13333	3	2	2	2	1
2	2	2	3	3	4	5	45	4	1	2	2	3	3	2	1	3	2	1	3	2	2	3	2	2	2	36	2.11765	1	1	3	2	2	2	2	2	2	2	3	2	2	2	2	30	2	2	4	2	3	2
1	4	1	2	2	2	4	8	2.66667	3	2	2	1	2	3	1	3	1	2	2	3	3	2	2	2	1	35	2.05882	2	3	1	1	2	2	3	1	1	1	2	2	1	2	2	26	1.73333	5	4	5	4	4
2	3	4	4	3	4	4	36	3.66667	3	2	2	4	4	2	3	2	4	2	2	2	2	3	2	2	4	45	2.64706	3	2	2	2	4	2	2	2	2	2	2	2	2	3	4	36	2.4	2	2	2	4	4
2	3	2	4	4	2	2	8	2.66667	2	2	2	2	2	2	2	2	2	4	2	2	2	2	2	3	4	39	2.29412	2	4	4	3	3	2	4	4	2	4	3	4	4	2	4	49	3.26667	3	4	3	4	3
1	3	4	5	5	5	4	80	4.66667	3	2	3	2	3	4	3	3	2	3	4	3	3	3	4	4	4	53	3.11765	5	5	5	3	5	3	3	5	5	4	3	4	4	5	3	62	4.13333	5	4	5	5	5
1	1	4	5	3	4	4	36	3.66667	4	3	2	4	4	4	4	2	2	3	4	4	4	2	2	2	4	54	3.17647	3	4	5	4	5	5	4	4	5	5	3	3	4	4	4	62	4.13333	5	4	4	4	4
2	3	4	2	4	2	2	8	2.66667	3	2	4	2	2	4	3	4	2	3	4	4	4	2	4	4	2	53	3.11765	3	4	4	5	4	4	4	5	4	4	4	4	4	3	4	60	4	4	4	2	3	3
2	2	1	2	3	2	4	12	3	1	2	2	3	2	3	2	2	3	2	3	2	1	3	3	3	2	39	2.29412	4	3	4	3	3	4	4	4	4	3	3	4	4	4	4	55	3.66667	3	4	4	2	2
2	3	1	2	4	3	4	32	3.66667	3	5	4	4	3	4	4	4	4	4	5	4	4	3	4	4	5	68	4	1	3	2	2	1	1	2	2	2	2	2	2	1	2	3	28	1.86667	4	4	3	2	2
1	4	1	1	4	5	4	64	4.33333	3	1	2	2	3	1	1	1	1	1	3	1	3	1	3	1	3	31	1.82353	3	3	3	4	4	4	3	3	2	3	3	2	2	3	4	46	3.06667	3	3	3	5	5
1	2	1	4	3	5	5	60	4.33333	1	1	1	2	1	1	1	1	1	1	1	1	1	1	2	2	1	20	1.17647	5	5	5	5	5	5	5	4	5	5	4	5	4	5	5	72	4.8	4	3	4	4	4
1	4	2	3	4	5	4	64	4.33333	4	4	4	3	3	2	4	4	4	4	2	2	2	4	3	4	4	57	3.35294	3	3	2	1	2	3	2	2	1	2	1	3	3	1	1	30	2	2	4	4	4	3
1	3	3	3	2	2	2	4	2	3	2	4	4	4	2	2	4	4	3	4	3	4	2	2	2	4	53	3.11765	4	4	4	3	4	3	4	4	3	4	4	3	3	4	4	55	3.66667	4	3	2	2	4
1	3	2	5	4	4	3	36	3.66667	4	4	5	4	3	4	5	5	3	5	4	5	5	3	4	4	4	71	4.17647	4	4	3	3	4	4	5	3	5	4	3	5	5	3	3	58	3.86667	2	4	3	2	3
2	3	3	2	4	3	5	40	4	2	4	2	4	3	4	4	4	3	4	4	4	4	2	2	4	4	58	3.41176	2	2	2	1	1	3	3	2	2	2	1	2	2	1	3	29	1.93333	4	3	4	4	4
2	1	1	1	2	4	4	24	3.33333	4	4	2	4	4	2	2	3	3	4	4	4	2	4	3	3	3	55	3.23529	4	4	4	4	3	4	4	2	4	3	2	4	2	4	4	52	3.46667	4	5	4	3	4
1	1	1	3	2	4	4	24	3.33333	4	4	4	5	4	5	5	5	4	4	4	3	4	4	4	4	4	71	4.17647	2	3	2	3	3	4	2	3	2	2	2	2	2	2	3	37	2.46667	2	2	1	2	3
1	2	3	2	5	4	4	60	4.33333	4	5	4	4	4	3	4	4	4	5	4	3	4	3	4	4	4	67	3.94118	4	4	4	3	3	3	2	2	2	2	4	4	2	4	4	47	3.13333	1	2	1	2	2
2	2	3	2	4	4	4	48	4	3	3	4	3	2	2	4	3	3	2	4	4	2	3	4	2	2	50	2.94118	4	3	4	2	4	4	4	2	4	4	3	4	4	4	3	53	3.53333	4	4	3	4	3
2	4	1	3	2	2	2	4	2	5	4	4	5	5	4	5	4	5	3	5	3	4	4	4	4	4	72	4.23529	4	4	3	3	4	4	3	4	5	5	5	4	3	4	4	59	3.93333	4	2	4	2	2
2	2	2	1	1	2	1	1	1.33333	4	4	4	4	3	4	3	2	4	4	3	4	3	3	4	3	2	58	3.41176	2	2	2	2	3	4	4	3	2	2	4	3	3	2	2	40	2.66667	5	4	3	4	3
2	3	1	5	3	4	2	18	3	3	3	1	2	1	1	1	1	2	1	1	2	1	2	1	3	2	28	1.64706	3	3	3	3	4	5	3	3	3	3	3	4	3	3	3	49	3.26667	3	4	3	4	4
2	2	2	2	2	2	1	2	1.66667	4	3	4	4	4	4	3	4	4	3	4	4	4	4	5	4	4	66	3.88235	3	2	2	3	2	3	4	2	2	3	2	2	3	2	2	37	2.46667	3	4	4	3	2
2	3	3	2	2	2	2	4	2	2	2	2	1	1	2	2	1	2	3	2	2	1	2	2	2	2	31	1.82353	2	2	2	2	2	3	2	2	3	4	4	2	2	2	2	36	2.4	3	3	2	2	2
1	3	2	3	2	2	2	4	2	4	2	2	2	4	2	3	3	3	2	2	2	4	2	2	3	4	46	2.70588	3	2	3	2	3	4	3	2	3	3	2	4	2	4	2	42	2.8	2	2	2	3	3
2	3	3	3	3	2	4	12	3	4	3	3	4	3	2	4	3	3	3	3	4	2	2	4	4	2	53	3.11765	3	4	4	4	4	2	2	2	3	2	3	4	4	2	4	47	3.13333	4	4	4	2	4
2	1	1	3	4	4	5	60	4.33333	2	4	3	4	4	2	2	2	3	3	4	4	2	4	4	2	2	51	3	2	4	4	3	4	4	4	4	4	4	3	4	4	3	2	53	3.53333	2	2	2	2	3
1	2	3	3	5	5	5	100	5	2	2	1	1	1	1	1	3	1	1	1	3	1	1	1	1	2	24	1.41176	5	5	4	5	5	4	4	5	5	5	5	4	5	5	5	71	4.73333	5	4	5	4	5
2	2	4	3	3	4	3	27	3.33333	4	4	4	3	5	4	3	4	4	3	4	4	5	3	3	3	3	63	3.70588	4	2	2	3	3	2	4	2	3	2	2	3	2	2	2	38	2.53333	2	4	2	2	4
2	1	1	2	4	2	3	12	3	4	4	4	2	2	4	2	4	4	4	4	4	4	2	4	3	4	59	3.47059	4	3	2	4	4	4	4	4	4	4	3	2	4	4	4	54	3.6	2	3	4	2	4
2	4	5	2	2	2	4	8	2.66667	4	4	4	4	5	4	4	5	5	5	4	5	4	4	5	5	3	74	4.35294	3	2	1	2	3	2	2	3	3	2	1	3	1	2	2	32	2.13333	3	4	2	3	4
2	3	4	3	5	5	4	80	4.66667	1	1	1	2	1	1	1	1	1	1	1	2	2	1	1	2	1	21	1.23529	3	5	4	3	4	3	3	4	4	3	5	5	5	5	3	59	3.93333	5	3	5	5	4
1	1	1	2	2	4	2	12	2.66667	3	4	4	3	4	5	4	4	4	4	4	4	5	4	5	4	4	69	4.05882	4	4	2	4	2	4	4	4	4	4	2	4	2	2	4	50	3.33333	2	3	2	2	2
2	2	2	3	2	4	4	24	3.33333	2	1	2	2	1	3	2	3	2	2	2	1	1	2	2	2	3	33	1.94118	3	3	4	2	4	4	3	4	2	3	3	4	2	2	4	47	3.13333	1	1	3	3	3
1	1	5	1	4	4	4	48	4	1	2	3	2	3	2	2	2	1	2	1	3	1	2	3	3	2	35	2.05882	3	4	3	4	4	4	4	2	4	4	4	3	4	3	4	54	3.6	4	3	3	4	4
2	3	1	5	2	1	2	0	1.66667	4	4	4	2	4	4	4	4	4	4	4	4	4	4	2	4	2	62	3.64706	2	4	4	2	2	4	3	4	4	4	2	3	2	2	3	45	3	2	2	2	2	3
1	1	4	2	2	3	4	16	3	1	1	1	2	1	1	1	1	1	1	1	1	1	1	1	1	1	18	1.05882	3	2	3	4	4	2	2	3	3	2	4	4	3	2	3	44	2.93333	4	5	4	4	3
2	4	3	2	5	5	5	100	5	1	1	3	1	3	3	2	3	3	2	1	1	1	3	1	3	1	33	1.94118	5	4	4	5	5	5	5	5	5	5	5	5	5	5	4	72	4.8	2	3	3	3	3
2	4	2	3	3	5	3	36	3.66667	3	3	2	3	3	3	1	3	1	1	3	3	3	2	3	3	3	43	2.52941	3	3	5	3	3	3	3	3	3	3	4	3	3	3	4	49	3.26667	3	3	3	3	5
1	2	3	3	4	4	4	48	4	4	3	4	4	4	4	4	5	4	4	4	4	5	5	4	4	5	71	4.17647	2	3	2	4	4	2	3	3	4	2	2	3	2	2	2	40	2.66667	3	3	2	2	2
1	1	3	2	3	3	3	18	3	1	3	1	3	2	3	2	2	1	2	2	3	1	1	2	3	3	35	2.05882	2	3	3	3	3	3	4	2	3	3	2	2	4	3	2	42	2.8	4	5	3	4	3
1	2	3	1	5	4	5	75	4.66667	2	1	1	3	2	1	3	3	3	3	1	1	1	3	3	1	2	34	2	5	5	5	5	5	5	5	5	5	5	5	5	5	4	5	74	4.93333	5	5	5	5	3
2	3	3	4	4	4	4	48	4	2	1	1	2	2	1	2	2	2	3	3	2	2	1	1	2	2	31	1.82353	4	3	4	4	4	4	4	4	4	3	4	4	4	3	4	57	3.8	4	4	2	4	3
1	2	2	1	4	3	2	16	3	2	2	2	2	4	4	2	2	3	2	2	3	4	2	2	2	2	42	2.47059	1	3	3	2	2	1	1	1	2	3	3	2	2	2	2	30	2	2	2	4	3	3
2	3	4	3	2	3	3	12	2.66667	2	3	2	2	3	2	2	2	2	1	2	1	2	3	2	2	2	35	2.05882	2	2	3	4	4	3	4	4	4	4	2	4	4	3	4	51	3.4	2	2	2	2	2
2	2	3	4	4	4	4	48	4	4	3	4	4	3	2	2	3	4	2	2	3	4	2	2	3	3	50	2.94118	4	3	2	2	4	3	4	3	4	4	3	4	4	2	4	50	3.33333	4	2	2	2	2
2	4	1	3	4	4	4	48	4	3	2	3	3	2	1	2	2	1	1	2	3	2	2	1	2	3	35	2.05882	3	4	3	2	4	4	3	4	4	4	2	2	4	2	4	49	3.26667	5	4	5	3	4
2	4	2	2	2	2	2	4	2	3	5	5	5	4	3	3	3	4	5	5	5	4	4	4	4	3	69	4.05882	4	2	2	2	2	3	2	2	2	2	2	2	4	3	4	38	2.53333	2	2	2	2	2
2	2	1	2	3	4	5	45	4	1	1	1	1	1	1	1	2	1	3	3	2	3	1	1	1	3	27	1.58824	3	5	4	5	3	5	4	4	3	3	5	3	4	5	3	59	3.93333	3	3	3	3	3
2	3	2	1	2	1	3	0	2	2	4	4	4	4	2	2	2	4	4	2	4	3	2	4	2	3	52	3.05882	3	2	3	2	2	2	2	1	1	2	1	3	2	2	1	29	1.93333	4	2	4	4	2
2	4	2	3	4	4	3	36	3.66667	3	1	2	2	3	1	2	3	2	1	3	3	2	2	2	2	2	36	2.11765	4	3	4	4	3	4	2	4	2	2	4	2	3	2	4	47	3.13333	1	2	2	2	2
2	3	2	3	4	2	2	8	2.66667	4	5	4	5	4	4	5	5	4	4	4	4	3	5	4	4	4	72	4.23529	2	2	3	4	2	2	4	3	3	4	2	4	2	2	2	41	2.73333	2	2	2	3	2
1	3	3	2	2	4	3	18	3	5	4	4	4	4	5	4	3	5	4	5	4	4	4	5	3	4	71	4.17647	4	4	4	3	3	4	5	5	5	3	3	5	4	3	5	60	4	2	2	3	2	2
2	1	1	3	3	2	4	12	3	4	4	4	3	4	3	3	2	4	4	4	2	4	4	2	3	4	58	3.41176	4	4	2	4	2	2	2	4	3	3	3	2	2	3	3	43	2.86667	1	2	3	3	1
1	2	5	5	3	2	3	9	2.66667	5	4	4	5	5	5	5	4	3	4	4	4	4	4	5	5	3	73	4.29412	2	2	1	2	2	1	1	3	1	3	3	2	3	2	2	30	2	4	2	3	4	3
1	3	1	2	4	5	4	64	4.33333	4	3	2	2	2	2	2	3	2	4	2	2	2	4	2	2	4	44	2.58824	1	2	1	3	1	3	1	2	1	2	3	1	2	1	1	25	1.66667	2	2	2	2	2
1	3	3	2	4	5	5	80	4.66667	3	2	3	2	3	3	3	3	1	3	1	3	1	2	3	3	3	42	2.47059	5	5	5	5	4	5	4	5	5	5	4	5	5	5	5	72	4.8	5	5	3	3	4
2	1	4	4	5	5	5	100	5	1	1	3	1	2	1	1	3	2	1	1	2	2	1	2	1	1	26	1.52941	3	4	3	4	4	5	3	4	3	3	5	3	5	3	3	55	3.66667	5	4	5	5	3
2	4	4	3	4	2	3	12	3	5	4	5	5	5	4	5	4	4	4	5	3	4	4	3	4	4	72	4.23529	5	3	5	4	4	5	4	5	5	4	4	3	4	5	4	64	4.26667	4	3	4	3	4
1	1	2	3	5	3	4	40	4	3	3	3	1	3	2	3	3	3	3	3	3	3	3	1	3	1	44	2.58824	2	3	3	3	3	2	3	3	4	4	3	2	3	2	3	43	2.86667	3	3	4	2	3
2	1	1	4	3	4	3	27	3.33333	3	4	3	3	4	4	3	4	3	4	3	4	4	3	2	4	4	59	3.47059	3	5	4	3	5	4	5	5	4	4	5	3	5	3	3	61	4.06667	5	5	5	5	5
2	2	4	2	3	2	3	9	2.66667	4	4	5	4	3	3	5	4	4	4	4	4	3	3	3	3	4	64	3.76471	3	2	3	4	4	4	3	3	2	4	4	3	4	3	4	50	3.33333	5	5	4	5	4
[truncated: 4 more columns]

## Sheet: Sheet2
1. 您的性别是	2.您所在年级是	3. 您的年龄是	4.平均每月手机消费	A1	A2	A3	PA	B1	B2	B3	B4	B5	B6	B7	B8	B9	B10	B11	B12	B13	B14	B15	B16	B17	MPA	C1	C2	C3	C4	C5	C6	C7	C8	C9	C10	C11	C12	C13	C14	C15	xlrx	D1	D2	D3	D4	D5	D6	D7	zwkz
1	2	1	3	3	4	3	3.33333	3	3	4	2	3	4	2	3	2	4	3	2	2	4	4	2	2	2.88235	2	2	3	2	2	2	3	2	2	2	1	2	2	1	3	2.06667	2	3	2	2	2	3	2	2.28571
2	2	2	3	5	5	5	5	1	1	1	2	1	2	2	1	1	1	1	3	1	1	1	1	1	1.29412	5	5	5	5	5	5	5	5	5	5	5	5	5	5	4	4.93333	5	5	5	5	5	5	5	5
1	2	5	3	5	5	5	5	3	2	3	3	3	1	2	3	3	3	3	2	1	2	3	3	3	2.52941	3	3	2	3	2	3	2	2	3	2	4	4	3	3	4	2.86667	4	3	3	5	4	5	3	3.85714
2	2	2	1	5	5	5	5	1	3	3	1	3	3	2	3	1	1	1	3	3	2	2	2	1	2.05882	5	5	3	5	4	3	3	3	3	4	3	3	3	4	5	3.73333	5	3	5	5	4	4	3	4.14286
2	2	1	3	5	4	5	4.66667	3	3	2	3	3	3	2	3	3	3	4	3	3	3	3	3	3	2.94118	3	5	3	3	5	4	3	3	4	3	5	5	3	3	3	3.66667	5	4	5	5	3	5	3	4.28571
1	2	3	2	3	4	3	3.33333	4	3	3	4	2	4	2	2	2	2	2	2	4	2	2	3	3	2.70588	4	3	4	3	4	2	3	3	2	2	4	4	2	3	4	3.13333	2	2	2	4	2	4	4	2.85714
2	1	3	2	3	3	4	3.33333	1	1	3	1	1	2	1	3	1	1	3	1	1	1	1	3	1	1.52941	5	3	3	4	5	5	5	3	4	5	4	5	5	3	3	4.13333	2	3	3	4	2	3	4	3
1	2	3	3	2	3	4	3	2	4	3	2	4	3	3	3	2	3	4	4	2	4	2	2	4	3	5	4	4	5	4	4	4	3	3	4	3	4	4	4	5	4	4	3	5	3	4	5	5	4.14286
2	1	2	4	2	2	2	2	4	4	5	4	3	4	5	5	4	4	3	4	3	5	3	5	5	4.11765	2	3	2	2	2	2	1	2	2	2	1	2	1	3	2	1.93333	4	4	3	3	4	2	3	3.28571
2	2	2	3	4	4	4	4	3	3	2	4	4	3	4	4	2	3	4	4	2	2	3	3	2	3.05882	3	4	4	4	3	3	4	4	4	4	4	4	4	4	2	3.66667	2	2	1	1	2	1	2	1.57143
1	3	4	2	5	5	5	5	1	1	1	1	1	1	1	1	1	1	1	1	1	1	1	1	1	1	5	5	5	5	5	5	5	5	5	5	5	5	5	5	5	5	5	5	5	5	5	5	5	5
2	2	3	3	3	3	5	3.66667	2	3	3	3	3	3	4	3	4	3	3	3	4	3	4	2	4	3.17647	4	5	4	5	5	4	4	3	5	3	4	3	5	5	5	4.26667	3	5	3	4	3	3	3	3.42857
1	2	4	2	2	2	4	2.66667	2	2	2	2	1	3	2	1	3	3	2	1	1	1	2	2	1	1.82353	4	3	4	2	4	4	4	2	4	2	4	4	2	2	2	3.13333	2	2	1	1	3	2	2	1.85714
1	3	3	3	4	3	3	3.33333	2	4	2	3	4	2	4	2	2	4	3	2	2	3	2	3	3	2.76471	2	4	4	4	3	3	2	3	2	2	4	3	3	4	2	3	3	4	3	4	4	3	4	3.57143
1	5	1	3	3	5	4	4	4	5	4	4	3	4	4	4	5	5	4	4	4	4	5	4	4	4.17647	2	4	2	4	2	2	2	2	2	2	3	2	4	4	4	2.73333	4	3	2	4	2	4	3	3.14286
1	2	2	5	4	4	4	4	2	4	2	2	3	3	3	4	2	2	2	4	2	2	3	2	3	2.64706	2	1	1	3	1	2	2	1	2	2	3	1	2	1	1	1.66667	3	3	3	4	4	2	2	3
1	2	2	4	1	1	3	1.66667	2	2	2	4	2	2	2	2	3	4	3	2	2	2	2	3	4	2.52941	2	2	1	2	1	2	2	1	2	1	2	2	2	2	1	1.66667	4	4	2	4	4	3	2	3.28571
2	2	1	2	2	3	2	2.33333	4	3	2	4	3	4	2	2	2	2	2	2	2	4	4	4	2	2.82353	4	4	4	4	3	5	5	3	4	4	4	3	5	4	5	4.06667	3	4	4	4	3	3	2	3.28571
2	3	3	2	5	5	5	5	4	3	3	3	3	2	3	4	3	2	4	4	2	3	3	3	4	3.11765	3	2	2	3	4	3	3	4	3	3	2	4	4	3	4	3.13333	5	5	5	5	5	4	5	4.85714
1	3	2	3	3	5	5	4.33333	2	3	3	2	4	3	3	4	3	3	3	2	2	3	3	3	2	2.82353	3	2	4	4	4	3	3	3	3	2	3	4	3	2	4	3.13333	3	3	3	3	3	2	2	2.71429
1	3	2	3	2	4	3	3	1	1	1	1	1	1	1	1	1	1	1	1	1	1	1	1	1	1	3	5	5	4	4	3	3	5	3	3	3	3	3	3	4	3.6	4	4	3	3	3	4	3	3.42857
1	1	3	1	2	1	1	1.33333	3	2	2	2	2	3	2	3	1	3	2	2	1	2	1	1	2	2	2	4	4	2	2	2	2	2	2	2	4	2	2	2	4	2.53333	4	2	2	2	2	3	2	2.42857
1	3	1	2	5	5	5	5	1	1	1	3	1	3	1	1	2	1	1	1	2	1	1	1	1	1.35294	5	4	4	4	5	3	4	4	3	3	3	5	3	3	5	3.86667	3	3	5	5	3	3	3	3.57143
1	3	1	2	2	2	2	2	4	4	4	3	2	3	4	4	4	4	4	3	2	3	3	3	2	3.29412	2	2	2	2	2	4	4	2	2	3	2	4	4	4	3	2.8	2	2	2	2	2	2	2	2
2	1	5	4	3	5	5	4.33333	1	1	1	1	1	1	1	2	2	2	1	1	1	1	3	1	1	1.29412	3	2	4	3	3	3	3	3	3	4	2	3	3	4	3	3.06667	5	5	5	5	5	5	5	5
1	1	2	3	2	2	4	2.66667	2	2	2	4	2	2	4	4	2	4	3	2	4	2	3	3	2	2.76471	4	4	3	3	5	3	4	3	3	5	4	3	5	5	5	3.93333	2	2	4	3	4	2	4	3
2	2	3	3	4	3	4	3.66667	4	4	2	4	3	4	3	4	4	3	2	4	2	4	3	3	4	3.35294	3	3	4	4	4	5	3	3	4	4	4	5	3	5	3	3.8	3	2	2	3	2	2	2	2.28571
2	3	5	2	2	3	2	2.33333	2	2	3	1	2	1	3	1	2	1	2	3	2	2	2	3	2	2	4	3	4	3	5	5	4	4	3	4	4	4	3	3	4	3.8	4	2	4	4	2	2	4	3.14286
1	3	1	2	3	3	3	3	2	3	3	4	2	3	3	2	3	2	4	3	2	2	2	3	4	2.76471	5	5	5	5	3	3	5	5	5	3	5	3	5	3	3	4.2	3	3	3	2	3	3	3	2.85714
2	3	3	2	3	4	4	3.66667	3	3	3	2	1	3	1	3	3	3	2	1	2	3	3	3	2	2.41176	3	4	3	5	4	3	4	3	5	5	5	5	3	3	5	4	5	5	5	5	3	3	5	4.42857
1	1	1	2	5	4	4	4.33333	1	3	1	1	2	2	3	3	2	2	2	2	2	3	3	2	2	2.11765	2	2	2	2	2	2	2	3	2	1	3	2	1	1	3	2	2	2	4	2	2	2	4	2.57143
2	1	5	5	3	1	1	1.66667	4	4	4	2	2	2	3	2	2	4	3	2	4	2	4	4	4	3.05882	3	5	5	3	4	4	4	3	5	4	5	4	4	4	4	4.06667	4	4	4	4	4	4	3	3.85714
1	5	4	4	3	1	3	2.33333	2	2	2	2	2	3	2	2	2	2	3	3	3	3	3	2	1	2.29412	2	2	4	4	3	2	2	4	2	3	3	4	4	2	4	3	5	4	4	5	5	4	4	4.42857
2	4	1	3	2	4	2	2.66667	4	4	3	4	4	4	2	4	4	2	4	2	2	3	4	2	4	3.29412	2	4	4	2	3	2	4	3	3	4	4	2	2	2	3	2.93333	2	2	4	2	3	2	2	2.42857
1	5	1	2	3	2	2	2.33333	2	4	4	4	3	4	4	4	4	3	4	4	4	4	3	2	4	3.58824	3	2	4	4	4	3	4	4	4	4	2	4	2	2	4	3.33333	5	5	5	4	4	5	3	4.42857
2	3	4	5	3	4	3	3.33333	4	4	2	2	4	3	3	2	2	4	2	2	2	4	4	2	3	2.88235	4	4	5	4	5	5	5	4	5	4	4	4	4	3	5	4.33333	4	4	4	4	5	4	4	4.14286
1	4	3	1	3	3	2	2.66667	2	2	3	4	2	2	2	4	2	2	2	2	2	2	4	2	4	2.52941	2	2	2	4	2	2	2	2	2	2	2	2	3	4	2	2.33333	2	2	1	2	1	3	2	1.85714
1	2	3	3	4	2	2	2.66667	4	4	2	4	4	4	4	3	4	4	2	4	2	2	2	4	4	3.35294	4	4	4	4	3	4	2	2	2	3	4	2	4	2	4	3.2	2	2	4	2	3	3	4	2.85714
1	1	1	5	3	2	2	2.33333	2	4	4	4	2	2	4	4	3	2	2	3	2	2	2	2	2	2.70588	2	2	3	3	4	2	3	2	3	4	3	2	2	2	4	2.73333	4	4	2	2	2	3	2	2.71429
1	3	1	5	4	4	4	4	3	3	4	4	4	4	4	3	4	4	4	4	4	4	4	3	4	3.76471	4	2	4	4	4	4	4	4	2	4	4	4	4	4	4	3.73333	4	5	4	5	5	4	4	4.42857
2	2	3	3	2	2	2	2	2	2	4	4	4	3	3	4	3	4	2	3	4	3	2	4	3	3.17647	3	2	3	2	2	2	2	2	2	2	3	2	3	3	2	2.33333	4	4	3	4	2	2	2	3
2	2	2	3	4	4	4	4	4	3	4	4	5	4	4	5	5	3	4	5	4	3	4	4	5	4.11765	2	3	4	4	3	3	3	3	4	2	4	4	4	4	4	3.4	2	2	2	2	2	2	2	2
2	3	2	3	2	2	2	2	4	3	4	3	4	3	4	3	4	4	2	2	2	3	4	4	3	3.29412	2	1	2	2	2	2	1	2	2	1	2	2	2	2	2	1.8	2	2	2	4	2	2	2	2.28571
1	1	1	2	4	4	2	3.33333	4	2	2	3	2	4	2	2	2	4	2	2	2	2	4	3	3	2.64706	3	4	4	2	3	2	4	4	4	4	2	2	3	2	3	3.06667	3	2	2	3	2	3	2	2.42857
2	2	4	5	3	2	2	2.33333	4	3	2	4	4	3	3	4	4	4	2	4	2	4	4	4	4	3.47059	4	3	3	2	4	2	4	2	3	3	4	4	4	2	3	3.13333	2	2	3	2	1	2	3	2.14286
1	2	4	3	2	4	2	2.66667	3	3	2	2	4	3	4	2	3	2	2	2	4	2	3	2	3	2.70588	2	2	2	4	3	3	3	2	3	2	3	2	2	2	2	2.46667	2	2	2	2	2	2	2	2
2	3	1	3	2	2	4	2.66667	4	3	2	3	2	2	2	2	4	3	2	4	2	2	2	2	2	2.52941	3	2	1	1	2	3	3	3	2	3	1	2	1	2	2	2.06667	5	4	4	5	4	4	4	4.28571
2	1	2	4	3	3	3	3	3	3	2	1	3	3	1	3	1	3	2	1	3	3	1	1	3	2.17647	5	5	4	3	5	4	3	5	5	5	5	4	5	5	5	4.53333	2	3	3	3	4	3	3	3
2	3	2	3	4	3	2	3	2	4	3	4	4	4	4	4	4	3	4	2	4	4	4	4	4	3.64706	2	2	3	2	2	1	1	2	3	2	2	1	3	3	2	2.06667	2	2	2	4	3	4	4	3
2	2	1	2	2	2	4	2.66667	4	2	3	3	3	2	3	3	2	4	2	3	2	4	3	2	2	2.76471	2	1	2	1	2	2	2	2	2	2	2	3	2	2	1	1.86667	4	5	4	3	3	4	5	4
2	1	4	3	4	5	4	4.33333	1	2	1	2	1	2	2	2	2	1	1	2	1	2	2	1	1	1.52941	5	5	5	5	5	5	5	5	5	5	5	5	5	5	5	5	5	5	5	4	5	5	5	4.85714
1	3	2	5	1	1	3	1.66667	4	2	4	3	2	2	3	3	3	3	2	2	4	2	3	4	4	2.94118	4	4	4	4	2	4	3	2	3	2	2	4	2	4	4	3.2	2	2	3	4	3	2	4	2.85714
1	2	5	2	1	3	1	1.66667	2	4	4	4	2	4	2	2	4	2	4	2	2	3	4	2	2	2.88235	2	3	4	4	4	4	4	3	4	4	3	3	3	4	4	3.53333	4	4	4	5	4	4	5	4.28571
1	3	2	2	3	5	4	4	4	5	5	5	4	4	3	4	5	5	4	4	4	4	5	4	4	4.29412	5	5	3	5	5	5	4	4	4	5	5	4	5	4	3	4.4	2	2	2	3	2	2	2	2.14286
1	2	1	3	2	4	2	2.66667	2	2	3	2	3	4	2	4	2	2	2	4	2	2	3	4	4	2.76471	4	3	4	4	5	4	4	5	4	3	4	5	4	4	4	4.06667	2	2	2	2	4	4	4	2.85714
2	2	3	2	2	4	4	3.33333	2	2	2	4	3	2	3	2	2	2	2	4	2	4	2	3	2	2.52941	3	2	2	3	2	2	2	1	2	2	1	3	1	1	3	2	3	1	1	3	3	3	2	2.28571
2	3	2	5	5	5	5	5	2	1	1	2	1	2	1	1	1	1	2	1	2	1	1	1	1	1.29412	5	4	3	3	3	3	5	3	5	3	4	4	4	5	5	3.93333	5	5	4	5	4	5	5	4.71429
1	2	1	3	5	5	5	5	1	2	2	2	3	3	3	3	1	3	1	3	2	2	2	3	3	2.29412	3	5	5	3	5	5	5	3	5	4	3	3	5	5	3	4.13333	3	5	4	3	3	5	5	4
2	3	2	1	4	5	5	4.66667	3	3	3	2	2	1	3	1	1	3	3	3	1	1	1	1	1	1.94118	5	3	3	4	3	5	3	3	3	5	4	3	4	3	3	3.6	5	3	4	3	3	3	4	3.57143
1	3	2	3	3	2	2	2.33333	4	2	3	4	4	4	2	2	2	4	3	4	2	2	4	4	3	3.11765	3	2	2	2	2	3	4	2	2	2	2	2	2	2	3	2.33333	1	2	2	2	3	1	2	1.85714
2	1	2	2	2	2	2	2	4	2	2	2	3	2	2	2	2	3	2	4	3	2	3	2	2	2.47059	2	2	2	3	2	1	2	3	3	1	3	2	2	2	2	2.13333	3	2	3	4	2	4	2	2.85714
1	2	4	2	5	3	3	3.66667	3	4	3	3	2	4	3	3	4	4	4	3	4	2	3	3	3	3.23529	3	3	2	2	2	2	3	3	2	4	2	3	3	3	2	2.6	2	3	2	3	3	3	3	2.71429
1	5	2	3	3	2	2	2.33333	2	3	2	3	4	4	3	3	3	3	4	3	2	4	2	2	2	2.88235	2	3	2	2	2	3	3	1	3	2	2	1	3	1	1	2.06667	4	3	5	5	4	4	5	4.28571
1	3	3	2	3	2	2	2.33333	3	2	2	3	4	3	4	2	4	3	4	4	2	4	2	2	4	3.05882	3	2	2	2	2	2	2	4	4	2	2	3	2	2	2	2.4	4	2	4	3	4	2	2	3
2	3	3	2	5	3	5	4.33333	1	1	1	2	1	2	2	2	2	2	1	1	1	1	2	1	1	1.41176	5	4	5	3	5	5	5	4	3	5	4	4	4	3	5	4.26667	4	5	4	5	5	5	5	4.71429
2	2	1	2	2	4	4	3.33333	2	3	4	2	2	4	3	4	4	2	2	4	2	2	2	4	2	2.82353	3	3	4	4	3	3	4	2	3	2	4	3	4	4	4	3.33333	3	3	4	4	5	3	4	3.71429
2	4	3	5	5	5	5	5	1	3	2	1	1	1	2	1	1	3	1	3	1	1	1	1	1	1.47059	2	3	3	3	3	3	3	2	3	3	2	4	3	3	2	2.8	5	5	5	4	5	3	5	4.57143
1	3	1	2	3	3	3	3	2	2	1	2	1	1	1	2	1	1	2	1	1	2	1	1	1	1.35294	4	4	5	5	5	5	5	5	4	5	4	4	5	5	5	4.66667	3	5	3	5	3	3	4	3.71429
2	2	2	4	3	5	5	4.33333	5	4	3	3	4	5	4	5	5	4	5	4	5	5	4	4	4	4.29412	4	4	3	4	4	4	3	2	2	2	4	2	3	2	4	3.13333	5	4	5	4	4	4	4	4.28571
2	3	1	1	3	4	4	3.66667	2	2	3	2	4	2	4	2	3	4	3	2	4	2	4	4	2	2.88235	2	2	2	1	2	2	2	3	1	2	3	3	1	2	2	2	4	2	2	3	2	2	2	2.42857
2	2	3	3	2	2	1	1.66667	2	3	4	2	4	4	4	4	2	4	4	4	4	2	3	3	4	3.35294	2	3	2	2	2	4	2	3	3	2	4	2	2	2	2	2.46667	4	5	4	4	5	3	5	4.28571
2	3	4	3	4	3	4	3.66667	2	4	2	2	3	2	2	4	2	4	2	2	3	3	3	2	2	2.58824	4	3	4	4	4	4	4	4	2	3	3	2	4	2	2	3.26667	2	1	3	1	2	2	3	2
1	2	3	4	2	3	2	2.33333	3	4	3	2	3	2	2	2	2	2	2	4	4	2	3	4	3	2.76471	4	4	4	4	4	2	2	4	2	4	4	4	4	4	4	3.6	3	2	2	2	3	2	1	2.14286
2	3	1	2	4	3	5	4	3	1	1	1	2	2	1	2	3	3	2	2	3	1	1	1	1	1.76471	3	4	3	3	5	3	3	3	4	5	4	3	5	3	3	3.6	5	4	4	3	3	4	5	4
1	2	3	4	5	5	3	4.33333	3	3	3	3	1	2	3	1	3	2	3	1	3	1	1	3	3	2.29412	3	3	4	4	3	5	3	3	3	3	4	3	3	5	3	3.46667	5	5	5	5	5	5	4	4.85714
2	2	3	3	4	4	4	4	4	2	4	4	3	4	4	4	4	4	4	4	3	4	4	4	4	3.76471	4	2	2	2	2	4	2	3	2	2	2	2	2	2	2	2.33333	3	4	2	2	4	3	2	2.85714
2	1	3	5	2	2	1	1.66667	4	4	5	4	5	5	4	5	4	5	4	5	4	4	5	4	4	4.41176	3	4	3	4	3	2	3	4	2	2	4	3	4	4	3	3.2	2	3	3	4	2	2	2	2.57143
2	4	2	3	4	2	4	3.33333	2	4	4	2	3	4	3	4	2	4	3	2	3	2	3	4	3	3.05882	4	4	4	4	3	4	4	4	4	4	4	4	3	4	2	3.73333	2	4	2	2	2	2	2	2.28571
2	1	1	2	3	2	4	3	2	2	2	2	2	2	2	2	1	2	2	1	2	2	2	3	2	1.94118	4	4	4	5	4	3	5	4	5	4	4	4	4	5	4	4.2	2	2	2	2	4	2	3	2.42857
1	4	3	2	1	2	2	1.66667	4	4	4	4	4	5	3	3	4	3	5	4	4	4	5	4	4	4	2	3	3	2	2	3	4	4	2	2	2	2	2	3	2	2.53333	4	4	4	4	4	5	4	4.14286
1	4	1	1	4	3	5	4	2	4	4	4	3	4	4	4	4	3	2	2	4	4	4	4	4	3.52941	2	2	3	2	4	4	4	2	2	4	3	4	3	3	2	2.93333	2	2	2	2	2	2	2	2
1	3	2	5	2	2	4	2.66667	3	2	4	2	3	4	3	3	3	4	4	3	2	3	4	3	4	3.17647	5	4	5	5	5	5	5	5	5	4	5	5	5	5	5	4.86667	5	5	3	5	4	3	5	4.28571
1	3	1	4	5	5	5	5	1	1	1	1	1	1	1	1	1	1	1	1	1	1	1	1	1	1	5	5	5	5	5	5	5	5	5	5	5	5	5	5	5	5	5	4	4	5	4	5	4	4.42857
2	3	3	2	3	1	3	2.33333	2	2	3	2	2	2	1	1	2	2	2	2	3	1	1	2	2	1.88235	3	2	2	3	2	2	1	3	2	2	2	1	2	2	3	2.13333	4	4	3	5	4	4	5	4.14286
2	3	4	3	5	5	5	5	3	5	5	4	5	4	4	4	4	4	5	3	5	4	5	5	4	4.29412	2	4	2	4	3	2	3	4	2	2	4	2	4	3	4	3	4	3	4	2	3	4	3	3.28571
2	4	3	3	4	4	3	3.66667	1	1	2	1	1	1	1	1	1	1	1	1	2	2	2	1	1	1.23529	5	5	5	5	5	5	5	5	5	5	4	4	5	4	5	4.8	5	5	5	5	5	5	5	5
1	4	5	3	4	2	3	3	2	2	3	2	4	4	2	4	2	2	2	4	4	4	3	4	2	2.94118	2	4	4	4	4	3	4	4	3	4	4	2	4	4	4	3.6	2	4	4	4	4	3	3	3.42857
1	1	3	1	2	2	2	2	4	4	4	4	4	5	5	4	3	5	3	3	3	5	3	4	4	3.94118	5	3	3	4	5	4	4	4	4	4	4	5	4	4	5	4.13333	2	2	2	3	1	3	2	2.14286
1	2	1	4	2	3	2	2.33333	4	3	3	4	2	3	3	2	4	4	3	3	4	4	3	4	2	3.23529	2	2	3	4	4	4	4	2	2	4	2	3	3	2	4	3	4	2	2	2	2	4	4	2.85714
1	3	3	3	5	4	5	4.66667	4	3	5	4	5	5	5	4	4	4	3	4	4	4	5	5	3	4.17647	2	3	2	2	4	4	3	4	4	3	4	2	4	4	4	3.26667	2	1	1	2	2	2	2	1.71429
2	3	4	1	4	4	3	3.66667	4	4	3	4	4	4	2	4	4	4	4	4	4	4	2	4	4	3.70588	2	4	4	4	2	3	2	3	4	2	3	4	2	4	4	3.13333	2	1	2	1	2	3	2	1.85714
2	2	4	2	4	3	3	3.33333	4	3	5	4	5	4	4	4	4	4	3	4	4	5	4	5	5	4.17647	4	4	4	4	3	4	3	3	2	4	4	2	2	4	2	3.26667	4	3	4	2	2	2	3	2.85714
2	3	3	2	3	4	3	3.33333	1	2	3	1	2	3	2	3	3	2	3	1	1	3	3	3	3	2.29412	5	5	5	5	5	3	5	4	5	5	3	4	5	5	3	4.46667	5	4	4	5	4	5	5	4.57143
2	1	2	2	4	4	2	3.33333	2	2	3	4	2	3	2	3	2	2	2	2	2	2	2	2	2	2.29412	4	2	3	3	2	3	2	3	4	2	4	3	2	2	2	2.73333	4	4	4	4	2	2	4	3.42857
2	2	1	4	3	2	2	2.33333	4	5	3	4	4	4	4	4	3	5	4	4	5	4	4	4	4	4.05882	2	3	3	4	3	4	4	2	4	2	3	3	3	4	2	3.06667	1	3	2	3	2	2	2	2.14286
2	2	3	3	5	5	5	5	1	1	1	1	1	1	1	1	1	1	1	1	1	1	1	1	1	1	5	5	5	5	5	5	5	5	5	5	5	5	5	5	5	5	5	5	5	5	5	5	5	5
2	4	2	3	4	4	4	4	4	3	4	4	4	3	2	2	4	4	4	4	2	3	3	2	4	3.29412	4	2	4	4	2	4	3	4	2	2	2	2	2	4	2	2.86667	4	2	4	4	4	3	4	3.57143
2	3	1	3	4	3	5	4	2	2	1	1	1	1	1	1	1	2	1	1	1	1	2	1	1	1.23529	3	3	3	5	4	4	3	4	3	3	3	3	3	3	3	3.33333	3	4	3	3	3	2	2	2.85714
1	5	2	3	4	4	5	4.33333	3	3	3	3	3	3	3	2	4	3	3	3	4	2	4	2	3	3	4	5	5	3	5	4	5	5	5	5	3	4	5	4	3	4.33333	3	4	2	2	2	3	2	2.57143
2	1	3	2	3	3	3	3	1	1	1	2	2	1	2	2	1	1	1	1	1	1	1	1	1	1.23529	5	4	5	5	5	3	3	4	3	5	5	5	5	4	5	4.4	5	5	4	3	5	5	5	4.57143
1	1	2	2	1	1	2	1.33333	4	4	3	4	2	4	4	3	3	4	2	3	4	2	4	4	4	3.41176	2	3	2	2	4	2	3	2	2	2	3	2	3	4	3	2.6	4	5	4	5	4	4	4	4.28571
1	3	2	4	4	2	4	3.33333	2	2	3	2	2	1	3	1	2	2	2	1	1	3	2	1	2	1.88235	1	2	3	1	2	2	2	1	3	2	1	1	2	1	2	1.73333	4	5	4	3	5	4	5	4.28571
1	1	3	4	3	3	3	3	3	4	4	4	4	2	4	4	3	4	4	4	4	4	3	4	2	3.58824	2	2	3	2	2	2	2	3	2	3	2	2	4	4	3	2.53333	3	2	4	4	2	4	2	3
1	2	3	3	4	4	4	4	5	5	4	4	3	4	5	4	3	4	4	4	4	5	3	5	5	4.17647	3	3	2	2	3	2	2	2	2	2	2	2	2	2	4	2.33333	4	4	4	4	5	4	3	4
1	2	1	2	5	3	5	4.33333	1	1	1	1	1	1	1	2	1	2	1	1	1	1	1	1	2	1.17647	4	4	3	4	5	4	3	4	3	5	5	3	4	3	4	3.86667	3	3	5	3	3	5	4	3.71429
2	4	3	2	3	2	4	3	2	3	2	2	2	2	2	3	2	2	3	2	3	2	2	1	3	2.23529	4	4	3	4	4	5	3	3	5	5	4	4	4	3	4	3.93333	3	4	4	3	2	2	3	3
1	2	3	2	5	5	5	5	1	1	1	2	1	1	1	1	1	1	2	1	1	1	1	1	1	1.11765	4	5	5	5	5	5	5	5	4	5	4	5	5	5	5	4.8	4	5	4	5	5	5	5	4.71429
2	3	3	3	5	5	5	5	1	2	3	1	2	1	3	1	2	1	2	2	1	1	1	2	1	1.58824	5	3	5	5	5	5	3	4	5	4	5	3	5	5	4	4.4	3	4	3	5	3	3	5	3.71429
2	2	2	3	4	4	3	3.66667	4	3	4	4	4	4	4	4	2	2	4	4	2	4	4	4	4	3.58824	4	3	2	2	2	4	2	2	2	4	3	4	2	4	4	2.93333	3	4	4	3	5	5	3	3.85714
2	5	2	2	3	4	5	4	3	3	2	3	3	3	2	1	3	1	3	3	3	3	1	1	3	2.41176	4	5	3	4	3	3	5	5	3	3	3	4	3	3	3	3.6	3	2	3	3	4	4	2	3
1	2	1	3	2	3	2	2.33333	5	4	4	5	5	5	5	4	4	4	3	4	5	4	5	4	5	4.41176	3	3	2	3	2	3	3	3	4	2	4	4	4	2	4	3.06667	3	4	4	4	4	4	4	3.85714
1	3	4	2	5	3	3	3.66667	4	3	3	3	2	3	2	3	3	3	2	4	3	3	3	3	4	3	5	4	5	5	5	5	5	5	5	5	5	5	5	5	5	4.93333	3	5	4	5	4	5	5	4.42857
1	2	3	4	3	3	2	2.66667	2	3	3	3	3	3	2	3	1	1	1	3	2	2	3	3	3	2.41176	3	4	5	4	3	3	3	3	5	4	3	4	3	3	3	3.53333	5	5	5	5	5	4	4	4.71429
2	2	3	3	3	2	2	2.33333	2	2	3	3	3	3	2	1	1	1	2	1	2	2	2	2	2	2	2	4	2	4	2	4	2	2	2	2	2	2	2	3	4	2.6	2	2	2	3	2	2	2	2.14286
1	2	3	3	2	3	1	2	2	3	3	2	2	2	4	2	3	4	4	4	4	2	2	2	4	2.88235	2	3	4	2	4	4	3	2	2	2	2	2	2	3	4	2.73333	4	4	3	4	4	3	4	3.71429
2	3	4	2	4	5	4	4.33333	1	2	2	3	1	2	3	1	1	3	3	1	1	3	1	1	2	1.82353	5	5	5	5	4	5	5	5	5	5	5	4	5	4	4	4.73333	3	4	4	5	5	3	5	4.14286
2	4	5	3	4	3	4	3.66667	3	2	4	3	3	4	4	2	2	4	3	4	4	4	3	4	4	3.35294	4	4	5	3	4	5	4	4	4	4	4	4	4	4	4	4.06667	4	4	3	4	4	4	3	3.71429
1	1	2	1	4	4	3	3.66667	5	4	4	5	5	4	4	5	4	4	5	4	4	3	4	4	5	4.29412	2	4	2	2	2	2	2	4	4	4	4	4	3	2	2	2.86667	2	2	2	1	2	1	2	1.71429
1	4	3	4	1	3	2	2	4	2	2	2	4	2	2	2	4	2	2	2	4	4	2	2	2	2.58824	2	2	2	2	3	2	1	3	1	1	2	3	1	2	2	1.93333	1	3	2	2	2	1	2	1.85714
1	4	3	3	2	2	2	2	4	4	4	2	4	2	2	4	3	3	2	4	4	4	4	2	3	3.23529	4	4	2	3	4	4	2	3	3	4	4	4	4	4	3	3.46667	3	4	4	2	2	2	3	2.85714
2	3	2	3	4	3	4	3.66667	4	2	2	3	2	4	2	2	2	2	2	2	3	2	3	2	2	2.41176	4	3	4	3	2	4	3	2	4	2	2	4	3	2	3	3	4	3	4	4	4	5	4	4
1	1	4	2	4	2	3	3	2	3	2	4	2	4	2	4	3	2	4	3	3	4	4	3	3	3.05882	2	2	1	1	2	2	2	1	2	2	3	1	2	1	1	1.66667	3	2	4	3	4	2	4	3.14286
1	3	3	3	3	2	4	3	3	4	4	4	4	4	2	2	4	4	4	4	4	4	4	4	2	3.58824	5	4	3	4	4	5	4	4	5	3	4	4	4	4	3	4	2	4	4	2	4	4	4	3.42857
1	1	3	4	5	4	5	4.66667	4	4	5	4	4	4	5	5	4	5	4	4	4	5	5	5	5	4.47059	2	3	3	1	2	2	1	2	3	1	2	2	2	2	2	2	2	2	2	3	1	1	2	1.85714
2	2	1	2	4	3	4	3.66667	3	1	1	3	1	3	1	1	1	3	1	1	1	1	1	1	1	1.47059	3	4	5	5	5	3	5	4	3	4	4	4	3	4	5	4.06667	4	4	5	5	5	5	5	4.71429
1	3	2	2	2	2	1	1.66667	4	4	4	4	4	4	2	4	4	2	3	3	3	3	4	3	4	3.47059	2	2	1	3	1	2	2	2	1	2	2	2	2	2	2	1.86667	3	2	3	1	2	2	1	2
1	5	5	3	3	4	4	3.66667	2	4	3	2	2	2	4	2	2	4	2	2	4	3	2	3	4	2.76471	3	3	4	2	2	2	4	2	2	2	2	2	4	4	4	2.8	2	4	4	3	2	3	4	3.14286
1	4	4	3	4	4	4	4	4	4	4	4	4	4	4	2	4	4	3	4	3	4	3	4	4	3.70588	4	4	3	4	4	4	4	5	4	4	4	4	4	3	3	3.86667	4	4	3	3	4	5	5	4
1	1	2	1	2	2	4	2.66667	2	4	2	4	2	2	3	4	2	3	4	4	2	4	2	4	4	3.05882	4	5	3	4	4	3	4	4	3	4	4	5	3	3	4	3.8	2	3	2	4	2	3	2	2.57143
1	3	2	3	2	1	2	1.66667	3	4	2	2	3	4	2	2	3	3	2	2	2	4	4	2	2	2.70588	3	1	2	3	2	3	1	2	1	1	3	2	2	3	2	2.06667	3	2	2	2	1	2	1	1.85714
1	3	1	2	3	2	4	3	2	2	3	4	4	2	4	2	2	3	4	4	2	3	4	4	4	3.11765	2	2	1	2	1	2	2	3	2	2	2	2	2	1	2	1.86667	3	1	2	3	1	2	2	2
1	2	4	2	5	5	4	4.66667	3	2	2	2	3	1	2	3	3	3	3	3	2	3	3	3	2	2.52941	5	3	4	5	3	4	5	3	5	4	5	5	5	5	3	4.26667	2	2	2	3	2	2	4	2.42857
2	1	1	3	4	2	4	3.33333	3	4	2	3	2	2	2	3	2	2	2	3	3	3	2	2	3	2.52941	4	3	4	2	4	4	4	3	3	4	2	2	2	2	2	3	1	2	2	2	3	2	1	1.85714
2	3	4	4	4	3	2	3	3	3	2	3	3	3	3	3	3	1	2	2	3	3	3	3	3	2.70588	5	5	5	5	5	5	5	5	5	5	5	5	5	4	5	4.93333	4	3	3	3	3	3	5	3.42857
2	1	3	5	3	2	3	2.66667	2	3	4	2	4	2	3	4	2	2	4	4	4	3	2	3	3	3	4	4	4	4	3	5	4	4	4	4	3	4	4	3	3	3.8	4	4	4	4	3	4	4	3.85714
1	3	2	2	3	2	2	2.33333	4	4	3	4	3	2	2	4	3	4	4	4	4	3	4	2	4	3.41176	3	3	3	4	5	4	3	3	5	4	4	4	4	4	4	3.8	3	2	4	4	2	4	4	3.28571
2	1	4	4	2	2	2	2	2	2	3	3	2	3	1	3	2	2	3	2	2	2	2	1	2	2.17647	3	4	4	4	4	5	5	3	4	3	3	4	4	4	4	3.86667	2	2	2	4	4	2	2	2.57143
2	1	2	1	3	2	2	2.33333	3	3	3	3	1	2	2	3	3	3	3	3	1	3	3	3	3	2.64706	4	4	3	3	3	3	3	3	5	4	3	3	5	5	3	3.6	2	3	3	2	4	3	3	2.85714
1	3	4	1	5	5	5	5	1	1	1	1	1	1	1	1	1	1	1	1	1	1	1	1	1	1	5	5	5	5	5	5	5	5	5	5	5	5	5	5	5	5	5	5	5	5	5	5	5	5
2	3	2	3	2	2	3	2.33333	2	2	3	2	1	2	2	2	2	2	2	1	3	3	2	2	2	2.05882	4	2	2	2	2	3	2	2	2	2	2	2	2	3	2	2.26667	2	2	2	2	1	3	1	1.85714
2	5	2	3	3	3	3	3	4	4	3	4	4	3	2	3	3	4	3	3	4	3	3	4	3	3.35294	5	5	5	5	5	5	5	5	5	5	5	5	5	4	5	4.93333	4	5	5	4	3	4	4	4.14286
2	3	2	3	1	2	2	1.66667	4	5	4	4	4	4	5	4	5	4	5	4	5	4	5	4	4	4.35294	4	4	5	4	3	3	4	3	4	4	4	3	4	4	4	3.8	3	1	2	2	2	2	2	2
2	1	4	5	4	4	5	4.33333	3	2	1	1	2	2	2	1	1	2	2	2	2	1	2	2	2	1.76471	2	3	3	3	2	4	2	2	2	2	2	2	2	4	2	2.46667	4	3	4	4	4	3	4	3.71429
1	3	3	2	4	4	3	3.66667	4	3	5	5	3	3	5	3	4	3	5	4	3	4	4	4	4	3.88235	4	3	4	4	2	4	2	2	4	4	4	4	4	3	2	3.33333	4	5	4	4	4	4	4	4.14286
2	3	3	5	3	4	4	3.66667	1	1	1	1	1	2	1	2	1	1	1	1	2	1	2	2	2	1.35294	5	4	4	4	4	4	4	4	4	5	5	5	4	5	4	4.33333	5	5	5	5	5	5	5	5
2	3	3	3	4	4	2	3.33333	2	4	2	3	2	2	3	2	3	3	2	2	2	2	2	2	4	2.47059	2	2	4	3	4	4	4	4	4	4	4	4	3	4	4	3.6	4	3	2	4	3	4	2	3.14286
2	2	3	4	4	3	4	3.66667	4	4	4	4	5	5	4	5	5	4	4	4	4	4	3	4	4	4.17647	5	4	4	4	4	4	3	4	4	4	4	3	4	4	5	4	4	2	2	2	2	4	3	2.71429
2	3	3	4	2	3	2	2.33333	4	4	2	3	2	2	4	3	3	4	3	2	2	3	4	4	3	3.05882	4	5	5	4	3	4	4	5	4	4	4	4	4	3	3	4	3	4	3	4	2	2	2	2.85714
1	4	5	3	3	3	2	2.66667	3	4	4	3	2	4	3	3	3	3	4	3	4	3	3	3	4	3.29412	4	4	5	4	5	5	5	5	5	5	5	4	4	5	4	4.6	5	4	3	4	4	5	5	4.28571
2	3	3	3	2	3	4	3	4	4	4	3	4	4	3	4	4	4	4	2	2	3	3	2	4	3.41176	4	3	4	4	4	3	3	4	4	2	4	3	4	4	3	3.53333	2	2	2	3	3	2	2	2.28571
1	3	3	2	2	1	2	1.66667	3	4	4	4	3	4	3	4	4	4	2	4	2	2	4	4	4	3.47059	3	4	2	4	2	3	2	3	4	3	2	2	2	2	4	2.8	4	2	4	2	4	4	4	3.42857
2	2	1	3	1	2	2	1.66667	2	3	2	3	4	4	4	4	4	4	3	2	4	2	4	4	4	3.35294	5	3	4	5	4	4	4	4	5	3	4	3	5	4	4	4.06667	4	3	3	4	4	4	4	3.71429
1	2	2	4	5	5	5	5	1	1	1	1	1	1	1	1	1	1	1	1	1	1	1	1	1	1	5	5	5	5	5	5	5	5	5	5	5	5	5	5	5	5	5	5	5	5	5	5	5	5
1	2	2	3	5	4	5	4.66667	2	2	1	1	1	2	2	1	1	1	1	1	1	1	2	1	1	1.29412	5	5	5	5	5	5	5	5	5	5	5	5	5	5	5	5	4	5	5	5	4	5	5	4.71429
2	3	3	3	3	3	2	2.66667	4	4	3	4	4	4	4	4	4	4	4	2	4	2	2	2	2	3.35294	3	4	4	4	2	4	2	2	2	4	2	3	2	2	4	2.93333	2	2	3	2	2	3	3	2.42857
2	3	3	2	3	4	4	3.66667	2	1	1	2	2	2	3	2	1	2	2	2	2	2	2	2	1	1.82353	3	2	2	2	2	2	2	3	4	3	2	2	2	3	2	2.4	3	2	1	2	2	2	3	2.14286
1	3	1	2	4	4	4	4	4	4	4	3	5	3	4	4	4	4	5	5	4	5	4	4	5	4.17647	1	1	3	2	2	2	2	2	1	2	3	2	3	3	2	2.06667	3	4	4	4	3	5	4	3.85714
2	3	3	3	3	3	4	3.33333	2	3	4	4	4	4	3	4	4	4	4	4	4	4	2	4	2	3.52941	2	2	2	2	4	4	3	3	2	3	4	2	4	3	3	2.86667	2	2	3	2	2	2	1	2
1	2	2	3	5	5	5	5	1	1	1	2	1	1	2	2	3	2	2	1	1	3	2	2	1	1.64706	4	5	5	4	5	5	5	5	5	5	5	4	4	4	5	4.66667	3	3	4	2	3	4	3	3.14286
2	4	3	1	4	4	4	4	2	4	3	3	4	3	4	4	4	2	4	4	4	4	3	3	2	3.35294	2	3	4	4	2	2	2	2	2	3	2	3	2	4	2	2.6	3	3	4	3	2	4	3	3.14286
2	3	3	2	3	5	3	3.66667	1	1	1	2	1	1	2	1	1	1	2	1	1	1	2	1	1	1.23529	5	5	5	4	5	5	5	5	5	5	5	4	5	5	5	4.86667	5	3	5	5	5	5	5	4.71429
2	3	3	2	4	3	3	3.33333	3	2	3	3	2	3	2	3	2	3	1	1	1	2	3	3	3	2.35294	4	4	5	5	5	5	5	5	5	5	5	4	4	5	5	4.73333	5	5	5	5	5	5	5	5
2	1	4	2	5	5	5	5	1	1	1	1	1	1	1	1	1	1	1	1	1	1	1	1	1	1	5	5	5	5	5	5	5	5	5	5	5	5	5	5	5	5	5	5	5	5	5	5	5	5
2	4	2	2	3	2	2	2.33333	4	4	3	2	2	4	4	2	2	2	2	4	4	2	2	3	4	2.94118	4	5	4	4	4	5	4	4	4	4	3	4	4	5	4	4.13333	4	4	2	2	2	4	2	2.85714
1	2	4	4	2	4	2	2.66667	2	3	2	2	2	3	2	1	2	2	2	2	2	1	2	1	1	1.88235	4	4	4	3	3	2	2	3	4	4	4	3	4	4	2	3.33333	5	4	4	4	5	4	4	4.28571
1	3	3	3	4	4	3	3.66667	1	1	2	1	1	1	1	1	1	1	1	2	1	2	1	1	2	1.23529	5	5	5	5	5	5	5	5	4	5	5	5	5	5	5	4.93333	2	4	3	4	2	2	2	2.71429
1	2	2	3	5	5	5	5	3	2	2	1	3	3	2	3	1	3	3	3	3	1	2	3	3	2.41176	3	3	3	4	3	3	3	3	5	3	3	3	3	4	3	3.26667	3	3	3	3	3	4	3	3.14286
2	2	5	1	3	3	4	3.33333	3	3	1	2	2	3	1	1	2	2	1	3	3	1	3	1	1	1.94118	5	4	3	3	4	3	5	4	3	3	4	3	4	4	3	3.66667	2	2	3	2	3	3	3	2.57143
1	1	1	3	3	3	4	3.33333	3	1	3	3	3	1	3	1	3	3	3	2	3	1	1	2	2	2.23529	5	4	5	5	5	5	5	5	5	5	5	5	5	5	5	4.93333	5	5	5	3	3	3	3	3.85714
1	2	3	3	5	5	5	5	1	1	1	1	1	1	1	1	1	1	1	1	1	1	1	1	1	1	5	5	5	5	5	5	5	5	5	5	5	5	5	5	5	5	5	5	5	5	5	5	5	5
2	4	1	1	3	3	3	3	3	1	1	1	1	2	1	1	3	1	2	1	1	2	2	1	3	1.58824	3	4	5	3	3	5	5	3	4	5	3	3	4	3	3	3.73333	4	3	3	3	3	2	3	3
1	3	1	3	2	2	1	1.66667	4	4	2	2	4	3	2	3	4	4	4	2	3	4	4	4	2	3.23529	1	2	3	3	2	1	2	2	2	2	2	2	1	3	3	2.06667	2	2	2	3	1	2	2	2
1	3	3	2	3	2	2	2.33333	4	4	4	3	2	4	4	3	4	4	3	2	4	3	4	3	2	3.35294	4	4	2	3	3	2	4	4	4	3	4	3	4	4	2	3.33333	4	4	4	2	4	4	4	3.71429
1	4	3	3	2	4	4	3.33333	2	2	2	1	1	2	2	2	3	2	3	2	2	3	2	1	2	2	3	4	3	3	4	5	5	4	4	4	4	4	5	4	5	4.06667	2	2	2	3	2	2	3	2.28571
2	2	3	5	5	5	4	4.66667	2	1	2	1	1	1	1	2	1	1	2	1	1	1	1	1	1	1.23529	3	4	5	3	5	5	5	3	5	5	4	5	4	4	3	4.2	3	4	3	3	5	3	3	3.42857
1	1	3	3	4	5	5	4.66667	1	1	1	1	1	1	1	2	1	1	1	1	1	1	1	1	1	1.05882	5	5	5	5	5	4	5	5	4	5	5	5	5	4	4	4.73333	3	3	3	5	4	4	3	3.57143
2	1	3	2	2	3	4	3	4	3	4	4	4	4	4	5	3	5	5	3	5	4	4	5	4	4.11765	4	4	4	2	3	2	4	4	4	4	4	2	4	3	2	3.33333	4	4	4	4	4	3	5	4
1	2	1	4	2	4	2	2.66667	2	2	3	2	2	2	4	4	2	2	2	2	2	3	2	4	2	2.47059	4	4	4	3	5	5	4	4	5	4	3	4	4	4	4	4.06667	3	2	2	2	2	2	2	2.14286
2	1	2	3	3	4	3	3.33333	2	1	2	2	1	1	2	2	2	2	3	2	2	2	2	1	2	1.82353	2	4	2	2	2	2	2	4	3	2	4	3	2	2	3	2.6	2	2	3	4	4	3	2	2.85714
1	1	1	2	3	3	2	2.66667	4	4	4	2	4	4	4	3	3	4	4	3	3	2	2	4	4	3.41176	2	2	2	2	2	2	3	2	2	4	3	2	2	2	4	2.4	3	2	3	2	1	1	2	2
2	3	3	3	3	4	2	3	3	2	2	2	2	2	3	2	2	4	2	2	2	2	2	2	3	2.29412	4	3	2	3	4	4	3	4	4	4	4	4	4	3	4	3.6	4	4	4	4	4	4	4	4
2	3	2	3	2	1	2	1.66667	4	2	3	4	2	2	3	4	2	2	4	2	2	3	3	2	4	2.82353	2	2	4	2	4	4	4	3	3	2	2	2	3	2	2	2.73333	2	2	2	3	4	3	4	2.85714
2	1	3	2	5	5	4	4.66667	1	2	2	1	1	2	1	1	1	1	1	1	1	1	1	2	1	1.23529	5	3	3	3	3	5	3	3	3	3	3	5	4	4	3	3.53333	3	3	3	4	3	4	4	3.42857
1	2	3	2	4	5	4	4.33333	4	2	2	4	3	4	4	4	4	4	4	4	2	4	4	2	2	3.35294	4	4	4	4	5	4	4	4	4	3	4	4	4	4	4	4	2	4	4	4	2	2	3	3
1	5	5	2	2	2	2	2	3	4	3	2	3	2	4	3	4	4	3	3	4	4	4	2	3	3.23529	3	4	4	4	4	3	3	4	4	2	2	3	4	4	4	3.46667	1	2	1	3	1	2	2	1.71429
1	2	5	5	4	4	3	3.66667	4	4	5	5	3	5	3	4	5	4	4	3	3	4	3	4	5	4	4	2	3	4	2	2	4	2	2	3	2	3	4	3	2	2.8	1	3	1	2	2	1	2	1.71429
2	2	5	1	2	4	4	3.33333	2	2	4	2	3	4	4	2	2	3	3	4	4	4	3	3	2	3	4	4	5	5	4	4	4	4	4	4	4	4	4	4	5	4.2	4	4	4	3	4	3	2	3.42857
1	3	5	1	5	5	3	4.33333	1	3	1	2	2	2	3	3	2	3	1	3	3	3	3	3	1	2.29412	3	5	5	3	4	4	5	5	4	5	5	4	5	4	5	4.4	3	3	5	3	4	5	4	3.85714
2	1	5	5	5	5	5	5	1	1	1	1	1	1	1	1	1	1	1	1	1	1	1	1	1	1	5	5	5	5	5	5	5	5	5	5	5	5	5	5	5	5	5	5	5	5	5	5	5	5
1	1	2	2	3	3	4	3.33333	3	3	3	4	4	4	2	4	2	4	4	2	2	3	4	4	3	3.23529	2	2	3	3	1	2	3	2	2	3	2	2	1	1	2	2.06667	4	2	3	4	3	4	3	3.28571
2	2	3	2	4	4	2	3.33333	3	4	4	4	4	2	2	2	3	3	2	3	2	2	2	2	2	2.70588	4	4	3	4	4	4	4	3	4	4	3	4	4	4	4	3.8	4	3	4	2	4	3	3	3.28571
1	3	3	2	5	5	3	4.33333	3	3	3	3	2	3	3	3	3	2	1	1	2	2	3	2	3	2.47059	3	4	2	4	2	2	4	2	3	2	3	3	3	2	3	2.8	5	5	5	4	5	5	5	4.85714
2	2	1	3	2	2	3	2.33333	4	3	4	2	4	3	2	2	2	2	4	3	4	2	4	4	3	3.05882	2	2	2	3	2	2	4	4	2	4	3	2	2	3	3	2.66667	2	4	2	4	3	2	2	2.71429
1	3	3	4	3	4	4	3.66667	2	3	2	2	2	2	2	2	3	3	2	2	2	4	3	3	3	2.47059	3	5	4	5	3	4	3	5	5	4	3	5	4	4	4	4.06667	2	2	2	1	2	2	2	1.85714
2	3	1	3	4	5	5	4.66667	1	2	1	1	1	1	1	1	1	1	1	1	2	1	1	2	1	1.17647	4	4	5	5	5	5	4	5	3	3	5	5	5	3	3	4.26667	4	5	5	4	3	5	5	4.42857
1	1	2	2	2	2	2	2	4	5	3	4	4	3	4	4	3	5	3	4	4	3	4	4	4	3.82353	4	3	4	4	4	4	3	4	4	4	4	3	3	2	4	3.6	1	2	3	2	3	1	1	1.85714
2	2	3	3	4	4	5	4.33333	3	2	2	3	3	3	3	3	3	3	3	3	2	2	4	3	4	2.88235	5	5	5	5	5	5	4	5	5	5	5	5	5	5	5	4.93333	5	5	5	5	5	4	5	4.85714
2	3	2	4	3	4	5	4	1	1	2	2	1	1	1	3	1	3	2	1	1	1	3	3	2	1.70588	5	3	3	5	3	3	3	5	3	3	4	3	3	3	3	3.46667	4	5	4	3	3	4	3	3.71429
1	3	2	2	2	2	2	2	4	5	5	4	4	4	5	3	4	4	4	5	4	5	4	4	5	4.29412	2	1	1	2	3	2	2	2	1	2	2	2	2	2	2	1.86667	3	3	3	2	3	4	3	3
2	4	3	2	2	2	4	2.66667	2	3	2	2	2	2	2	2	1	1	2	3	2	3	2	2	2	2.05882	4	2	3	2	4	2	2	2	2	2	2	2	2	4	3	2.53333	4	3	2	2	4	4	4	3.28571
1	1	1	2	4	3	3	3.33333	2	1	1	2	2	1	1	3	3	1	1	3	2	2	1	1	3	1.76471	5	5	5	5	5	5	4	4	5	5	5	5	4	5	5	4.8	3	3	5	5	5	3	3	3.85714
1	3	4	4	5	5	5	5	1	1	1	1	1	1	1	1	1	1	1	1	1	1	1	1	1	1	5	5	5	5	5	5	5	5	5	5	5	5	5	5	5	5	5	5	5	5	5	5	5	5
2	1	3	2	2	3	2	2.33333	3	3	2	3	1	2	3	1	2	2	2	3	2	2	3	2	2	2.23529	2	4	2	4	3	4	3	2	4	4	4	4	4	4	4	3.46667	2	4	2	4	4	4	4	3.42857
1	5	3	3	3	3	1	2.33333	2	4	4	4	2	2	4	4	4	4	2	4	2	3	2	3	4	3.17647	2	4	2	2	4	2	4	2	2	2	2	3	3	2	2	2.53333	2	3	2	2	2	2	2	2.14286
2	3	2	3	5	5	5	5	1	1	1	1	2	2	1	1	2	3	1	2	1	1	3	1	1	1.47059	5	5	3	4	5	3	3	3	4	5	3	3	3	5	3	3.8	5	5	5	3	5	3	5	4.42857
1	2	2	1	5	5	5	5	1	1	1	1	1	1	1	1	1	1	1	1	1	1	1	1	1	1	5	5	5	5	5	5	5	5	5	5	5	5	5	5	5	5	5	5	5	5	5	5	5	5
1	3	2	4	5	5	5	5	1	1	2	1	1	2	2	2	1	3	1	3	2	1	1	1	1	1.52941	4	5	5	5	5	5	5	5	5	5	5	5	5	5	5	4.93333	5	3	3	4	4	3	3	3.57143
2	4	2	4	2	3	3	2.66667	3	2	3	1	2	1	2	2	1	1	2	1	1	2	2	2	2	1.76471	2	2	2	2	2	2	2	2	4	2	4	2	3	2	3	2.4	4	4	4	4	2	4	3	3.57143
1	1	3	2	2	2	3	2.33333	1	1	2	2	2	1	2	1	2	1	2	2	2	1	1	3	3	1.70588	4	4	2	3	2	2	2	2	2	2	3	4	2	2	4	2.66667	2	2	3	3	4	2	2	2.57143
1	2	1	3	4	3	4	3.66667	3	5	3	3	4	5	5	3	4	4	4	4	4	3	4	4	3	3.82353	4	4	2	2	3	3	2	3	2	3	3	4	4	2	2	2.86667	2	1	2	3	3	2	2	2.14286
1	3	2	3	4	4	3	3.66667	3	3	4	2	4	3	4	4	3	4	4	4	4	4	3	4	4	3.58824	2	2	2	2	2	4	4	2	4	2	4	3	4	2	2	2.73333	4	2	4	3	2	4	4	3.28571
2	3	3	5	3	3	2	2.66667	4	2	2	3	2	4	2	2	3	3	4	2	2	3	4	2	2	2.70588	4	5	5	5	5	4	3	4	3	4	3	3	4	3	4	3.93333	4	2	2	3	3	2	4	2.85714
1	2	3	2	3	2	2	2.33333	3	2	2	4	4	2	2	2	3	2	4	4	3	3	3	2	2	2.76471	4	4	4	4	3	5	3	4	4	4	4	4	3	4	3	3.8	4	4	4	4	2	4	3	3.57143
2	4	1	1	4	4	4	4	2	3	2	3	2	3	2	2	2	2	2	4	2	2	4	4	2	2.52941	2	2	2	3	2	1	3	1	2	1	1	2	1	3	1	1.8	4	4	4	4	4	2	4	3.71429
2	2	4	1	3	3	5	3.66667	3	3	2	1	1	1	1	1	1	1	1	2	1	3	1	2	3	1.64706	3	4	5	3	5	5	4	4	3	4	5	5	3	5	4	4.13333	3	4	5	5	3	3	3	3.71429
2	4	4	2	5	5	5	5	1	1	1	1	1	1	1	1	1	1	1	1	1	1	1	1	1	1	5	5	5	5	5	5	5	5	5	5	5	5	5	5	5	5	5	5	5	5	5	5	5	5
2	3	1	3	3	5	4	4	3	3	3	2	1	3	2	2	2	3	3	3	1	2	2	2	2	2.29412	2	2	2	2	2	4	4	3	3	4	3	4	4	2	3	2.93333	2	2	2	3	3	2	2	2.28571
1	1	1	2	4	3	4	3.66667	4	4	2	2	2	4	2	3	2	3	4	4	2	2	4	4	2	2.94118	2	3	2	2	2	2	2	2	1	1	2	1	2	1	2	1.8	2	3	4	3	4	4	4	3.42857
1	3	3	2	4	3	2	3	2	2	3	2	4	3	4	4	4	2	3	2	4	2	2	3	3	2.88235	2	2	2	2	2	1	3	2	2	1	2	1	2	2	2	1.86667	3	3	4	2	3	2	2	2.71429
1	2	4	5	5	5	5	5	1	1	1	1	1	1	1	1	1	1	1	1	1	1	1	1	1	1	5	5	5	5	5	5	5	5	5	5	5	5	5	5	5	5	5	5	5	5	5	5	5	5
1	1	2	2	1	1	1	1	3	3	4	2	2	3	3	2	3	2	3	4	2	2	2	2	2	2.58824	3	4	4	5	3	4	4	5	5	3	4	4	3	4	4	3.93333	4	2	2	4	4	2	4	3.14286
1	1	3	4	2	1	2	1.66667	4	3	2	2	2	2	3	2	2	3	2	2	4	4	4	4	2	2.76471	4	4	4	4	4	4	5	4	5	3	5	5	4	4	5	4.26667	4	4	2	2	2	4	3	3
2	3	2	2	3	2	2	2.33333	3	2	2	1	2	1	2	2	2	2	2	2	2	2	2	2	2	1.94118	4	4	2	4	4	4	3	2	3	2	4	4	3	4	4	3.4	4	4	3	5	3	4	4	3.85714
1	1	5	2	5	4	4	4.33333	1	1	1	1	1	1	1	1	2	2	2	1	1	1	1	1	1	1.17647	2	3	3	2	3	3	3	3	3	2	2	2	3	3	4	2.73333	5	4	5	5	4	5	4	4.57143
2	2	3	1	5	3	3	3.66667	1	3	2	1	3	2	2	3	3	1	3	3	2	3	3	3	3	2.41176	3	5	5	5	5	5	5	3	5	5	3	3	5	5	4	4.4	5	5	4	5	5	5	4	4.71429
1	3	1	2	1	1	2	1.33333	1	2	3	1	2	2	1	1	2	2	3	3	1	1	2	2	3	1.88235	3	4	3	4	2	4	4	3	2	3	2	2	4	4	4	3.2	2	3	2	2	3	2	2	2.28571
1	2	4	3	2	2	4	2.66667	3	3	4	4	4	3	4	2	4	2	2	4	4	4	2	3	4	3.29412	1	3	2	1	2	2	2	2	3	2	2	2	2	2	1	1.93333	2	2	1	1	3	2	2	1.85714
1	5	1	2	2	2	2	2	4	4	4	4	4	3	4	4	4	4	2	4	4	4	3	2	3	3.58824	3	4	4	4	4	2	2	2	2	3	4	4	2	4	3	3.13333	3	4	4	4	3	2	4	3.42857
2	3	2	2	2	3	3	2.66667	4	2	4	4	3	2	4	3	4	3	3	4	4	4	2	3	2	3.23529	2	3	1	3	2	2	1	2	2	2	2	1	2	2	2	1.93333	1	1	3	1	3	2	2	1.85714
1	4	2	3	3	4	3	3.33333	1	3	3	2	3	3	3	1	3	3	3	3	3	2	1	3	3	2.52941	5	5	5	5	5	4	5	5	4	5	4	5	4	5	4	4.66667	5	5	5	4	5	5	5	4.85714
1	3	2	4	2	4	3	3	5	3	3	3	4	4	4	3	4	4	4	4	5	4	4	4	4	3.88235	3	2	2	2	2	4	2	2	2	2	2	2	2	2	2	2.2	2	4	2	3	2	3	3	2.71429
1	1	3	2	3	4	4	3.66667	3	4	4	4	5	4	4	5	4	3	4	4	3	5	4	4	4	4	2	4	3	4	3	3	4	3	2	3	4	4	4	4	4	3.4	4	4	4	4	3	4	5	4
2	4	4	3	4	4	4	4	5	4	4	4	4	4	4	4	4	5	4	4	4	3	4	4	5	4.11765	5	4	5	5	5	4	5	4	5	4	4	4	5	4	4	4.46667	3	4	3	4	4	5	4	3.85714
1	2	4	1	5	4	3	4	4	4	3	2	3	3	2	3	2	4	3	4	4	4	2	3	3	3.11765	5	5	5	4	4	3	4	4	5	4	5	5	4	4	5	4.4	3	4	3	5	5	5	3	4
1	3	2	3	2	2	3	2.33333	3	2	3	4	4	2	4	4	2	3	4	3	4	2	4	2	4	3.17647	4	4	5	3	4	4	5	4	4	4	5	4	4	4	4	4.13333	2	2	2	2	2	2	2	2
2	3	1	2	3	3	4	3.33333	2	3	1	1	2	1	1	2	1	3	3	2	1	2	2	2	2	1.82353	3	3	4	3	3	3	3	4	2	3	3	4	2	4	3	3.13333	5	5	5	5	5	5	5	5
2	1	2	5	2	2	2	2	3	2	3	4	2	4	2	2	4	4	3	3	2	4	4	3	2	3	4	4	2	4	4	4	4	2	4	4	4	3	3	4	4	3.6	4	3	3	4	4	2	2	3.14286
2	4	4	2	3	4	2	3	2	2	1	3	3	2	3	2	1	3	2	3	2	2	1	2	1	2.05882	1	3	2	1	3	2	2	3	2	1	1	2	2	1	2	1.86667	4	4	4	3	2	2	4	3.28571
1	3	3	3	2	3	4	3	2	3	3	2	2	2	3	2	2	2	2	2	3	2	2	2	4	2.35294	3	3	3	1	3	1	2	2	3	2	2	3	2	1	2	2.2	4	4	2	4	4	4	4	3.71429
2	1	4	3	5	4	3	4	1	2	1	1	1	2	3	3	1	1	1	2	2	2	1	1	1	1.52941	3	3	3	5	5	4	3	3	3	4	3	5	4	5	5	3.86667	3	3	2	2	2	2	4	2.57143
1	3	3	3	4	2	4	3.33333	2	2	4	3	2	4	4	2	4	2	3	2	3	4	4	4	4	3.11765	3	4	4	4	5	3	4	4	4	4	5	3	3	4	4	3.86667	4	4	3	2	2	2	4	3
1	3	3	3	3	3	4	3.33333	1	1	1	3	3	2	3	3	3	3	1	1	1	3	1	2	3	2.05882	3	3	4	3	5	3	3	4	3	5	3	3	5	4	3	3.6	4	5	3	5	5	5	3	4.28571
1	2	5	1	2	2	2	2	4	4	4	4	4	3	4	3	4	2	3	4	4	3	3	2	4	3.47059	3	4	2	3	3	2	4	4	2	4	4	2	4	3	4	3.2	2	4	3	2	2	4	4	3
2	3	2	2	4	3	5	4	2	3	2	2	3	2	1	2	1	1	1	1	1	2	3	1	2	1.76471	2	4	4	4	4	4	4	4	4	4	4	3	4	2	3	3.6	2	3	3	2	3	2	2	2.42857
1	1	4	2	3	4	2	3	1	1	3	1	1	1	1	1	2	2	1	3	2	2	1	1	1	1.47059	3	5	3	4	3	3	3	3	4	5	3	3	3	5	5	3.66667	5	5	5	5	5	5	3	4.71429
2	1	1	1	3	3	3	3	3	4	4	3	4	4	5	5	3	4	4	3	4	5	3	4	5	3.94118	2	2	2	4	3	4	2	3	3	3	2	2	4	3	3	2.8	2	4	4	4	4	4	3	3.57143
1	5	3	2	4	3	2	3	5	4	5	5	4	4	4	3	4	4	4	4	5	3	4	5	3	4.11765	2	3	3	4	4	4	4	3	2	2	4	4	4	4	3	3.33333	2	2	2	2	2	3	2	2.14286
2	4	1	4	4	4	4	4	4	4	4	4	4	3	4	4	4	4	4	4	3	2	4	2	4	3.64706	4	2	2	3	4	2	2	2	2	4	3	4	4	4	2	2.93333	4	3	4	4	3	5	3	3.71429
1	1	3	4	2	3	4	3	3	4	2	4	4	3	4	2	2	4	3	4	4	4	3	2	2	3.17647	1	1	2	1	1	2	2	2	2	2	3	2	2	2	3	1.86667	3	3	4	2	4	4	4	3.42857
1	2	1	2	2	4	4	3.33333	4	5	4	3	4	4	4	5	4	4	3	4	4	4	4	4	4	4	4	2	4	4	3	4	4	4	4	3	4	4	4	4	4	3.73333	3	2	2	2	4	2	3	2.57143
1	3	4	3	4	3	3	3.33333	1	2	1	1	1	1	1	1	1	3	3	3	2	2	1	1	1	1.52941	5	5	5	5	5	3	5	5	5	5	4	5	3	4	5	4.6	4	4	5	5	4	5	4	4.42857
2	3	1	2	2	4	2	2.66667	5	3	4	4	5	4	3	3	4	4	3	4	4	5	4	4	4	3.94118	4	4	3	4	4	4	4	4	4	4	4	3	3	4	2	3.66667	2	2	2	3	1	3	1	2
2	1	3	4	3	3	4	3.33333	1	1	1	2	2	1	1	1	1	1	1	1	2	1	1	2	1	1.23529	4	5	5	3	4	3	5	3	3	5	3	3	3	4	5	3.86667	5	4	5	5	5	5	5	4.85714
2	5	3	3	5	5	5	5	1	2	1	1	1	1	2	2	1	1	2	1	1	2	1	1	1	1.29412	5	5	5	5	5	5	5	5	5	5	5	5	5	5	5	5	4	3	4	5	5	4	3	4
2	1	4	4	3	2	4	3	4	4	4	4	4	2	4	2	2	4	2	2	4	2	4	2	3	3.11765	3	2	2	2	2	3	2	2	1	3	2	2	1	2	2	2.06667	4	4	3	4	4	3	4	3.71429
2	3	2	3	4	3	4	3.66667	4	2	2	2	2	3	2	4	4	3	3	3	2	4	3	4	3	2.94118	1	2	3	3	2	2	2	3	3	3	1	1	2	3	2	2.2	2	2	1	1	3	1	1	1.57143
1	4	2	2	2	2	3	2.33333	4	4	4	3	2	4	4	4	4	4	2	4	4	3	2	4	2	3.41176	4	4	4	5	3	4	5	4	3	3	3	5	4	4	4	3.93333	3	4	4	4	4	4	4	3.85714
2	3	4	2	2	3	2	2.33333	4	4	4	4	4	3	3	4	4	4	4	4	4	4	3	5	5	3.94118	2	2	3	2	4	2	2	2	2	4	4	3	3	2	2	2.6	3	2	4	3	3	3	3	3
1	2	1	2	4	2	4	3.33333	4	4	4	2	3	4	2	2	2	3	3	4	3	4	4	2	2	3.05882	2	2	2	2	2	4	4	2	2	3	4	2	3	3	2	2.6	4	3	3	4	2	3	2	3
1	2	2	2	5	5	5	5	1	1	1	1	1	1	1	1	1	1	1	1	1	1	1	1	1	1	5	5	5	5	5	5	5	5	5	5	5	5	5	5	5	5	5	5	5	5	5	5	5	5
1	3	4	3	3	3	3	3	3	3	2	3	1	2	3	2	2	1	2	3	2	2	2	2	2	2.17647	3	1	1	2	1	2	2	2	3	1	2	2	2	2	2	1.86667	4	4	3	4	3	4	2	3.42857
1	1	4	1	4	4	4	4	4	3	3	5	3	4	4	3	3	5	4	5	4	4	4	5	5	4	4	4	4	4	5	4	5	4	5	5	4	5	5	4	4	4.4	3	2	2	2	3	3	4	2.71429
1	3	1	3	4	4	4	4	3	3	2	4	2	2	3	4	4	2	4	4	4	4	3	4	2	3.17647	3	3	4	2	3	3	2	3	2	3	4	2	3	4	4	3	2	2	2	4	4	3	2	2.71429
2	1	2	5	4	2	2	2.66667	4	4	5	3	5	4	4	5	4	4	5	4	5	4	4	4	5	4.29412	3	4	3	4	4	4	4	4	4	4	3	4	4	4	4	3.8	4	4	3	4	4	4	2	3.57143
1	3	2	3	2	2	2	2	1	1	3	2	1	3	2	2	2	2	1	2	2	1	2	2	1	1.76471	2	3	1	2	2	2	2	2	2	2	2	1	2	1	1	1.8	5	4	4	4	4	4	4	4.14286
1	2	5	3	2	3	2	2.33333	3	2	4	4	4	3	4	2	4	4	4	4	3	4	4	2	4	3.47059	3	4	3	4	4	3	2	4	4	4	3	4	4	4	4	3.6	2	2	1	1	1	1	3	1.57143
1	3	1	2	5	5	5	5	1	1	2	3	3	3	1	3	2	1	3	2	1	1	3	3	3	2.11765	3	3	5	5	3	4	5	4	3	3	3	3	5	5	4	3.86667	5	3	4	4	4	5	5	4.28571
1	3	4	2	5	5	5	5	1	1	1	2	1	1	1	1	1	1	1	2	2	1	1	1	1	1.17647	5	5	5	5	5	4	5	4	5	4	5	4	5	5	4	4.66667	3	3	4	5	3	3	3	3.42857
2	2	3	1	3	3	3	3	4	4	4	4	2	3	3	3	2	2	3	4	4	2	2	4	2	3.05882	2	2	2	4	2	2	2	2	2	2	4	2	2	3	2	2.33333	4	4	4	5	5	4	3	4.14286
1	2	3	3	3	3	3	3	1	1	1	2	2	1	1	1	2	1	1	1	1	1	1	1	1	1.17647	4	5	5	5	5	5	5	4	4	5	5	5	5	5	4	4.73333	5	4	5	4	5	5	4	4.57143
1	2	2	3	4	4	4	4	2	2	2	2	4	2	2	4	2	2	2	4	3	2	3	3	4	2.64706	2	2	2	2	4	4	4	2	4	4	2	2	4	2	2	2.8	4	2	2	2	4	4	2	2.85714
1	2	3	3	3	3	3	3	1	1	1	1	1	2	1	1	1	2	1	1	1	2	1	2	2	1.29412	3	4	5	5	4	3	3	3	3	3	5	5	5	5	4	4	5	4	5	5	5	5	5	4.85714
2	1	4	2	5	3	5	4.33333	3	2	4	2	3	2	2	2	2	2	2	2	2	2	2	2	3	2.29412	2	3	2	2	3	4	4	2	2	2	4	3	4	3	4	2.93333	4	4	4	2	3	2	4	3.28571
2	3	1	4	4	3	4	3.66667	3	4	4	4	4	4	2	4	4	4	4	3	3	2	2	4	4	3.47059	2	3	4	2	2	3	4	3	2	3	3	3	4	2	3	2.86667	4	3	4	3	4	4	5	3.85714
2	1	3	3	3	3	4	3.33333	3	3	3	3	3	2	3	3	2	3	1	2	3	3	3	2	2	2.58824	4	3	5	5	5	5	5	3	5	4	5	3	4	4	4	4.26667	5	5	4	4	5	4	5	4.57143
2	2	5	2	4	2	2	2.66667	2	2	1	1	1	3	2	2	1	2	2	3	3	1	3	3	3	2.05882	2	4	4	2	3	2	2	2	2	2	4	3	2	4	4	2.8	4	3	4	2	2	4	3	3.14286
2	2	2	4	4	3	4	3.66667	4	2	2	3	3	2	4	4	3	2	2	4	3	2	4	4	4	3.05882	3	4	3	4	3	2	4	4	2	2	4	2	3	4	4	3.2	4	4	4	3	3	2	4	3.42857
1	2	4	5	4	5	5	4.66667	2	3	1	1	2	1	2	3	3	1	2	3	1	1	2	1	1	1.76471	4	4	5	5	5	5	5	5	5	4	5	5	5	5	5	4.8	3	4	3	4	3	5	5	3.85714
1	2	2	3	3	4	3	3.33333	1	3	2	1	3	1	1	1	1	1	1	1	1	1	2	1	1	1.35294	5	5	5	5	5	4	5	5	5	4	5	5	4	5	5	4.8	5	5	5	5	4	5	4	4.71429
1	3	5	1	3	2	2	2.33333	5	4	4	4	4	4	4	4	4	5	4	3	4	4	4	3	4	4	4	2	3	2	2	3	4	2	2	4	2	4	2	3	2	2.73333	2	2	1	2	2	3	2	2
1	3	3	5	2	2	2	2	4	4	2	2	2	2	2	4	3	4	4	4	4	4	3	4	3	3.23529	2	2	2	2	2	1	3	2	2	3	2	3	2	2	1	2.06667	2	4	2	2	4	4	4	3.14286
2	1	3	5	4	5	5	4.66667	1	2	2	1	1	2	2	3	3	3	2	3	2	2	1	2	1	1.94118	2	2	3	2	3	3	3	4	2	2	2	4	2	3	4	2.73333	2	2	2	2	1	2	2	1.85714
1	3	1	3	4	4	2	3.33333	3	4	3	2	2	3	3	4	2	2	4	4	4	2	4	2	4	3.05882	3	2	2	3	2	3	4	3	3	2	3	4	4	4	4	3.06667	2	4	4	4	2	2	3	3
2	3	3	2	4	5	5	4.66667	3	3	1	2	1	2	1	3	1	2	3	1	1	1	1	3	1	1.76471	5	5	5	5	5	4	4	5	5	5	5	5	5	5	4	4.8	5	5	4	4	4	5	5	4.57143
1	3	3	3	2	1	3	2	2	3	4	4	2	4	2	2	2	4	2	2	2	3	3	4	2	2.76471	4	3	4	3	4	4	4	4	3	4	4	4	4	4	4	3.8	3	4	4	4	4	3	4	3.71429
1	2	2	2	3	2	1	2	2	2	1	2	2	2	3	1	2	1	2	1	2	2	2	1	2	1.76471	3	3	2	2	2	3	2	3	2	2	4	4	2	4	4	2.8	4	4	2	2	4	4	3	3.28571
2	2	2	2	5	3	3	3.66667	4	3	3	3	2	3	3	2	4	3	2	2	4	4	3	3	4	3.05882	3	4	3	5	5	3	3	5	4	3	4	3	5	5	5	4	5	5	5	5	5	5	5	5
2	2	3	3	2	2	1	1.66667	3	2	2	2	2	2	2	3	1	2	2	2	2	2	1	2	2	2	2	2	4	3	3	3	2	4	4	3	4	2	3	2	2	2.86667	4	2	4	2	2	3	4	3
2	3	2	2	3	3	2	2.66667	1	1	1	1	1	1	2	2	1	1	2	1	1	1	1	1	2	1.23529	4	5	5	5	5	5	5	5	5	5	5	5	5	5	5	4.93333	3	5	3	4	3	3	5	3.71429
2	3	2	2	1	1	2	1.33333	3	4	3	2	3	2	2	2	2	2	3	3	3	2	2	4	2	2.58824	3	3	4	4	4	4	5	3	4	4	5	4	3	4	4	3.86667	2	4	2	4	4	3	4	3.28571
1	3	1	3	5	4	5	4.66667	1	1	1	1	1	1	1	2	1	1	1	1	1	1	1	1	2	1.11765	5	5	5	5	4	5	5	4	4	5	5	4	5	5	5	4.73333	4	4	5	4	5	5	5	4.57143
2	4	3	2	4	4	4	4	2	3	2	2	4	2	3	3	2	3	4	2	4	2	3	2	3	2.70588	2	1	2	2	2	2	1	2	2	1	2	3	1	2	2	1.8	3	2	2	2	4	2	2	2.42857
1	3	1	3	4	3	2	3	4	3	4	3	4	5	5	4	4	4	3	5	3	5	4	4	4	4	4	4	5	4	4	4	4	5	4	5	4	4	4	4	4	4.2	2	4	4	4	4	4	4	3.71429
1	5	4	1	4	4	4	4	4	2	4	4	4	4	4	3	3	3	4	2	2	4	2	4	4	3.35294	4	2	2	3	2	2	2	3	4	4	2	3	3	2	2	2.66667	2	2	4	2	2	2	2	2.28571
2	1	3	3	4	2	4	3.33333	4	2	2	4	3	4	4	2	2	2	3	4	4	4	2	2	3	3	2	2	2	2	2	4	2	3	2	3	4	2	3	4	2	2.6	2	2	1	1	2	3	2	1.85714
1	1	3	3	5	3	3	3.66667	3	2	1	3	3	3	3	3	3	1	1	3	2	1	2	2	3	2.29412	3	4	3	4	2	2	4	3	4	4	2	2	3	4	2	3.06667	5	5	4	5	4	5	3	4.42857
2	3	1	1	1	3	1	1.66667	3	3	4	3	4	2	4	4	3	2	4	4	4	2	2	4	2	3.17647	2	3	4	2	2	2	2	2	4	4	2	2	2	3	2	2.53333	2	2	2	2	3	2	2	2.14286
1	1	1	1	3	4	4	3.66667	4	3	4	4	4	4	4	2	4	4	3	4	4	2	3	2	4	3.47059	4	2	4	2	2	2	2	2	2	2	2	2	2	3	2	2.33333	3	4	2	2	3	3	4	3
1	2	1	4	4	2	2	2.66667	4	2	4	3	4	4	2	3	4	4	3	4	4	4	2	4	4	3.47059	2	1	2	2	3	2	2	3	1	1	2	2	2	2	1	1.86667	2	2	3	2	2	2	4	2.42857
2	1	2	5	2	4	2	2.66667	4	3	3	2	4	2	3	4	3	4	3	4	4	3	4	4	4	3.41176	4	2	2	2	4	2	2	3	3	3	4	2	2	3	3	2.73333	4	4	4	3	2	4	4	3.57143
1	2	4	1	2	2	2	2	3	4	2	3	4	4	2	4	3	4	4	4	2	4	4	4	4	3.47059	1	2	2	1	3	2	2	3	2	2	2	2	2	2	1	1.93333	2	2	2	4	2	3	3	2.57143
1	3	1	2	5	5	3	4.33333	2	1	3	2	3	1	1	1	1	2	1	2	3	3	2	2	3	1.94118	5	5	5	5	4	5	5	5	4	5	5	5	5	4	5	4.8	5	5	5	5	5	5	5	5
2	3	3	2	4	4	3	3.66667	5	4	4	4	5	4	5	5	4	5	4	4	3	5	4	4	4	4.29412	2	2	2	1	2	1	2	2	2	2	2	2	1	2	3	1.86667	4	3	4	2	4	2	4	3.28571
1	2	2	1	2	4	2	2.66667	3	3	4	5	4	3	3	5	5	5	3	5	4	4	5	4	4	4.05882	4	4	4	3	4	3	2	3	4	4	4	2	4	4	4	3.53333	4	4	4	3	4	4	4	3.85714
2	1	1	3	2	2	2	2	2	1	2	2	3	3	1	1	1	3	3	2	2	1	3	3	2	2.05882	3	4	2	4	4	2	2	3	2	2	2	4	3	4	4	3	2	4	2	2	4	2	4	2.85714
1	2	2	5	3	3	2	2.66667	2	1	3	3	1	1	3	3	3	2	1	3	3	2	3	2	2	2.23529	5	5	5	4	3	5	4	4	4	4	3	4	3	3	5	4.06667	5	5	5	4	5	5	4	4.71429
2	3	2	2	2	2	2	2	2	4	4	3	4	3	2	2	4	4	3	4	4	4	4	3	4	3.41176	3	2	2	4	3	3	2	2	4	2	4	4	3	2	3	2.86667	2	2	2	2	2	3	4	2.42857
2	1	4	3	2	4	2	2.66667	4	5	4	3	4	4	4	4	3	5	5	4	4	5	3	4	4	4.05882	1	2	1	2	2	2	2	1	2	2	1	1	2	3	1	1.66667	3	3	3	4	4	5	4	3.71429
2	2	1	2	5	5	5	5	1	1	1	1	1	2	1	1	1	1	1	1	1	1	1	1	1	1.05882	3	4	4	3	4	4	4	4	5	3	4	3	5	4	5	3.93333	4	5	4	4	4	5	5	4.42857
1	3	5	2	3	5	5	4.33333	4	3	3	2	3	4	4	3	3	3	2	3	3	2	3	2	3	2.94118	5	5	5	5	5	5	5	4	5	4	3	4	4	3	5	4.46667	3	5	5	4	4	5	3	4.14286
1	2	4	4	4	4	2	3.33333	2	4	4	4	4	3	2	2	4	4	4	3	2	4	3	4	4	3.35294	1	3	1	1	3	2	3	2	2	1	2	1	2	2	2	1.86667	4	3	4	2	3	4	2	3.14286
2	5	3	1	3	4	4	3.66667	3	2	4	3	2	2	4	3	2	2	3	2	3	2	2	4	3	2.70588	3	4	2	3	4	4	4	2	2	2	4	3	2	4	3	3.06667	3	1	2	2	2	2	2	2
2	2	2	3	3	2	2	2.33333	2	1	1	2	2	1	2	2	3	3	2	2	3	3	2	2	1	2	2	2	2	2	3	2	2	1	2	2	1	2	2	3	2	2	2	2	2	1	1	2	2	1.71429
1	1	2	3	4	5	4	4.33333	2	3	1	2	3	3	1	3	1	3	3	3	2	2	3	3	3	2.41176	2	3	3	3	2	3	3	3	3	3	4	3	2	3	3	2.86667	3	5	4	5	5	3	3	4
1	3	1	2	3	3	3	3	2	1	1	1	1	1	2	1	2	1	1	1	1	1	1	2	1	1.23529	5	4	4	4	3	3	5	5	3	5	5	5	5	4	5	4.33333	3	3	4	4	3	4	2	3.28571
1	2	1	1	2	2	2	2	2	2	4	2	4	4	4	2	4	2	3	3	4	2	4	3	2	3	4	4	4	5	5	5	4	4	4	3	4	4	5	4	4	4.2	5	4	4	5	3	4	4	4.14286
2	4	3	2	4	3	4	3.66667	3	3	2	4	3	3	4	2	2	2	2	2	2	2	3	2	4	2.64706	4	5	4	4	4	4	4	4	4	4	4	4	4	4	3	4	4	2	4	4	4	3	2	3.28571
1	2	5	3	4	4	4	4	2	2	1	2	2	2	2	2	1	2	2	2	2	3	2	1	2	1.88235	5	4	4	4	5	4	4	4	4	3	5	3	5	5	3	4.13333	2	3	2	4	2	4	2	2.71429
2	3	1	5	2	2	2	2	4	4	4	4	4	4	4	3	5	5	5	4	4	5	4	3	5	4.17647	2	4	4	4	4	4	2	3	3	2	2	3	3	4	4	3.2	4	4	4	4	3	3	2	3.42857
1	3	2	4	4	3	2	3	4	2	2	3	2	4	2	2	4	3	3	2	3	2	4	3	3	2.82353	4	2	4	4	4	4	3	4	4	4	2	3	4	4	4	3.6	2	4	2	4	4	2	2	2.85714
2	1	4	1	3	5	3	3.66667	3	2	2	2	2	4	2	3	4	2	4	3	2	4	4	2	2	2.76471	2	2	2	2	4	2	2	2	3	2	2	2	2	4	2	2.33333	4	3	4	5	4	3	4	3.85714
2	5	3	2	3	4	2	3	4	4	2	2	2	4	4	2	2	3	3	2	4	2	3	2	2	2.76471	2	4	4	3	2	4	2	3	3	4	2	2	4	4	2	3	4	3	2	2	2	2	2	2.42857
2	1	3	3	4	5	4	4.33333	2	2	1	2	3	1	1	3	2	3	1	3	2	1	2	2	1	1.88235	4	4	5	4	5	4	4	3	4	5	4	4	5	5	4	4.26667	3	2	2	4	2	3	3	2.71429
2	1	4	3	3	2	3	2.66667	4	2	2	3	4	4	4	4	4	4	4	4	3	2	4	2	4	3.41176	3	2	2	3	2	1	2	2	3	1	2	1	2	1	1	1.86667	2	2	2	4	4	4	4	3.14286
1	1	3	2	5	3	5	4.33333	1	1	1	1	2	1	1	1	2	2	1	1	1	1	1	1	1	1.17647	4	3	5	5	5	5	5	5	5	4	5	5	3	5	5	4.6	5	5	5	5	5	5	4	4.85714
1	3	5	5	4	3	3	3.33333	1	3	1	2	1	1	3	1	3	3	2	3	3	1	2	2	1	1.94118	5	5	5	5	5	4	5	5	5	5	5	5	5	4	5	4.86667	4	3	4	5	5	5	3	4.14286
2	2	2	1	3	3	5	3.66667	2	2	1	1	1	1	1	2	1	1	1	1	1	1	1	1	1	1.17647	4	3	5	5	3	4	5	4	5	3	3	5	4	4	3	4	5	3	5	4	5	5	5	4.57143
1	4	2	2	2	2	3	2.33333	3	5	3	3	3	5	3	4	4	4	5	4	4	4	4	5	5	4	2	2	2	2	2	3	2	2	2	3	2	2	3	3	4	2.4	4	4	2	4	4	4	2	3.42857
1	3	3	3	2	2	2	2	2	3	2	3	3	2	2	3	4	4	2	3	2	2	3	2	4	2.70588	3	4	4	5	4	3	4	3	4	4	5	4	3	5	4	3.93333	3	2	2	2	2	3	2	2.28571
2	3	1	2	1	2	1	1.33333	4	4	2	4	4	4	4	4	4	3	4	4	4	4	4	3	3	3.70588	2	4	2	2	2	2	2	3	4	2	2	4	2	2	2	2.46667	2	2	2	2	2	2	2	2
2	2	4	2	4	2	4	3.33333	2	2	4	4	2	4	2	2	2	3	2	3	2	2	3	2	2	2.52941	2	4	4	2	4	4	4	4	2	4	4	3	3	3	2	3.26667	2	4	2	2	2	2	2	2.28571
1	2	3	2	5	3	5	4.33333	1	2	1	1	2	1	1	1	1	1	1	1	1	1	1	1	1	1.11765	3	3	3	3	4	3	4	3	3	3	4	3	4	3	3	3.26667	4	3	3	4	3	4	2	3.28571
2	2	3	3	2	2	3	2.33333	3	4	3	4	3	2	4	4	3	4	3	2	4	3	4	4	4	3.41176	4	4	2	4	4	4	4	4	3	4	3	4	4	4	4	3.73333	3	4	3	2	3	4	3	3.14286
1	3	4	3	5	5	5	5	1	1	1	1	1	1	1	1	3	2	2	2	2	1	1	1	3	1.47059	3	3	5	5	5	5	5	3	5	5	5	5	5	5	3	4.46667	4	5	3	3	3	4	5	3.85714
2	1	2	2	4	2	2	2.66667	4	3	5	5	5	3	3	4	4	5	4	4	5	4	4	4	4	4.11765	4	3	4	4	4	3	4	2	2	4	4	3	4	4	3	3.46667	4	2	4	2	2	4	2	2.85714
2	4	2	3	2	2	2	2	3	4	4	4	4	4	3	4	4	4	4	5	3	4	4	4	4	3.88235	4	2	2	3	2	2	2	2	3	2	4	2	2	4	4	2.66667	3	2	2	3	4	4	2	2.85714
2	4	2	1	5	4	4	4.33333	2	2	2	2	2	2	3	1	1	2	2	2	2	1	2	2	2	1.88235	3	4	4	4	4	4	3	2	3	2	3	4	4	3	2	3.26667	3	1	3	2	3	1	3	2.28571
1	3	4	2	4	2	4	3.33333	3	4	2	4	3	4	4	4	2	3	2	2	2	2	2	3	4	2.94118	4	2	4	4	4	2	4	4	3	4	4	3	4	4	4	3.6	2	2	2	2	2	2	2	2
1	1	4	3	4	2	2	2.66667	3	2	2	2	3	2	3	4	4	2	2	2	2	3	4	2	2	2.58824	2	2	3	2	2	2	2	2	2	4	2	2	4	2	4	2.46667	3	3	3	4	4	3	3	3.28571
1	1	2	3	4	4	2	3.33333	2	4	2	2	4	3	4	3	4	4	4	3	4	3	3	4	4	3.35294	3	5	4	4	4	4	4	5	4	4	4	5	4	4	5	4.2	4	2	4	4	2	4	3	3.28571
1	3	3	3	4	3	3	3.33333	4	4	2	3	4	4	4	4	4	2	2	3	2	4	4	4	2	3.29412	3	2	4	3	3	4	4	2	4	2	4	3	2	2	4	3.06667	3	4	4	3	2	3	4	3.28571
1	3	1	2	5	5	5	5	1	1	1	1	1	1	1	1	1	1	1	1	1	1	1	1	1	1	5	5	5	5	5	5	5	5	5	5	5	5	5	5	5	5	5	5	5	5	5	5	5	5
2	2	4	3	5	4	4	4.33333	3	2	3	3	1	3	3	3	3	3	3	1	2	3	1	3	3	2.52941	5	3	3	3	4	5	5	5	5	3	5	5	3	5	5	4.26667	5	5	5	5	4	5	4	4.71429
1	1	3	5	4	4	4	4	4	3	2	2	4	4	4	3	4	2	2	4	4	3	4	4	4	3.35294	4	4	4	4	5	5	5	5	5	5	4	4	4	4	4	4.4	3	2	2	2	3	4	3	2.71429
2	2	4	5	3	4	4	3.66667	1	2	1	1	1	3	1	3	1	2	1	2	3	1	1	2	3	1.70588	5	4	3	3	5	5	5	5	5	3	4	4	4	5	5	4.33333	4	3	5	4	5	5	5	4.42857
1	4	2	3	2	3	3	2.66667	4	4	2	3	4	2	2	3	2	2	4	3	4	2	2	3	2	2.82353	2	2	2	1	2	1	2	3	2	2	2	2	1	2	1	1.8	3	3	2	4	3	2	3	2.85714
1	3	4	3	2	2	2	2	2	4	4	4	4	2	3	4	4	3	4	4	4	3	4	4	3	3.52941	4	4	3	4	3	4	5	4	3	4	5	4	5	4	4	4	2	4	3	2	4	3	4	3.14286
2	5	1	3	4	3	2	3	3	4	3	2	4	4	2	2	3	3	4	3	2	4	3	3	3	3.05882	5	3	3	4	3	3	4	4	5	4	5	4	4	4	5	4	2	4	2	4	4	2	2	2.85714
2	3	3	2	3	4	3	3.33333	2	2	4	3	2	4	4	4	4	4	4	3	4	4	3	4	2	3.35294	4	4	2	4	4	2	4	3	4	4	2	4	4	4	4	3.53333	4	3	4	2	2	4	3	3.14286
1	5	3	2	2	2	1	1.66667	3	1	3	2	1	3	2	1	2	2	1	2	2	3	2	2	2	2	2	3	3	2	2	2	2	2	2	3	2	2	3	3	2	2.33333	2	3	1	2	2	2	1	1.85714
1	3	2	3	1	2	2	1.66667	4	4	5	4	3	5	4	4	4	4	4	3	4	4	4	4	4	4	3	4	4	4	2	2	3	3	2	4	3	2	3	4	4	3.13333	3	2	2	2	1	1	2	1.85714
2	2	2	3	3	4	5	4	1	2	2	3	3	2	1	3	2	1	3	2	2	3	2	2	2	2.11765	1	1	3	2	2	2	2	2	2	2	3	2	2	2	2	2	2	4	2	3	2	4	2	2.71429
1	4	1	2	2	2	4	2.66667	3	2	2	1	2	3	1	3	1	2	2	3	3	2	2	2	1	2.05882	2	3	1	1	2	2	3	1	1	1	2	2	1	2	2	1.73333	5	4	5	4	4	4	5	4.42857
2	3	4	4	3	4	4	3.66667	3	2	2	4	4	2	3	2	4	2	2	2	2	3	2	2	4	2.64706	3	2	2	2	4	2	2	2	2	2	2	2	2	3	4	2.4	2	2	2	4	4	2	2	2.57143
2	3	2	4	4	2	2	2.66667	2	2	2	2	2	2	2	2	2	4	2	2	2	2	2	3	4	2.29412	2	4	4	3	3	2	4	4	2	4	3	4	4	2	4	3.26667	3	4	3	4	3	3	2	3.14286
1	3	4	5	5	5	4	4.66667	3	2	3	2	3	4	3	3	2	3	4	3	3	3	4	4	4	3.11765	5	5	5	3	5	3	3	5	5	4	3	4	4	5	3	4.13333	5	4	5	5	5	5	5	4.85714
1	1	4	5	3	4	4	3.66667	4	3	2	4	4	4	4	2	2	3	4	4	4	2	2	2	4	3.17647	3	4	5	4	5	5	4	4	5	5	3	3	4	4	4	4.13333	5	4	4	4	4	5	4	4.28571
2	3	4	2	4	2	2	2.66667	3	2	4	2	2	4	3	4	2	3	4	4	4	2	4	4	2	3.11765	3	4	4	5	4	4	4	5	4	4	4	4	4	3	4	4	4	4	2	3	3	2	4	3.14286
2	2	1	2	3	2	4	3	1	2	2	3	2	3	2	2	3	2	3	2	1	3	3	3	2	2.29412	4	3	4	3	3	4	4	4	4	3	3	4	4	4	4	3.66667	3	4	4	2	2	2	4	3
2	3	1	2	4	3	4	3.66667	3	5	4	4	3	4	4	4	4	4	5	4	4	3	4	4	5	4	1	3	2	2	1	1	2	2	2	2	2	2	1	2	3	1.86667	4	4	3	2	2	2	2	2.71429
1	4	1	1	4	5	4	4.33333	3	1	2	2	3	1	1	1	1	1	3	1	3	1	3	1	3	1.82353	3	3	3	4	4	4	3	3	2	3	3	2	2	3	4	3.06667	3	3	3	5	5	5	5	4.14286
1	2	1	4	3	5	5	4.33333	1	1	1	2	1	1	1	1	1	1	1	1	1	1	2	2	1	1.17647	5	5	5	5	5	5	5	4	5	5	4	5	4	5	5	4.8	4	3	4	4	4	4	3	3.71429
1	4	2	3	4	5	4	4.33333	4	4	4	3	3	2	4	4	4	4	2	2	2	4	3	4	4	3.35294	3	3	2	1	2	3	2	2	1	2	1	3	3	1	1	2	2	4	4	4	3	4	4	3.57143
1	3	3	3	2	2	2	2	3	2	4	4	4	2	2	4	4	3	4	3	4	2	2	2	4	3.11765	4	4	4	3	4	3	4	4	3	4	4	3	3	4	4	3.66667	4	3	2	2	4	4	4	3.28571
1	3	2	5	4	4	3	3.66667	4	4	5	4	3	4	5	5	3	5	4	5	5	3	4	4	4	4.17647	4	4	3	3	4	4	5	3	5	4	3	5	5	3	3	3.86667	2	4	3	2	3	2	2	2.57143
2	3	3	2	4	3	5	4	2	4	2	4	3	4	4	4	3	4	4	4	4	2	2	4	4	3.41176	2	2	2	1	1	3	3	2	2	2	1	2	2	1	3	1.93333	4	3	4	4	4	2	4	3.57143
2	1	1	1	2	4	4	3.33333	4	4	2	4	4	2	2	3	3	4	4	4	2	4	3	3	3	3.23529	4	4	4	4	3	4	4	2	4	3	2	4	2	4	4	3.46667	4	5	4	3	4	5	4	4.14286
1	1	1	3	2	4	4	3.33333	4	4	4	5	4	5	5	5	4	4	4	3	4	4	4	4	4	4.17647	2	3	2	3	3	4	2	3	2	2	2	2	2	2	3	2.46667	2	2	1	2	3	3	2	2.14286
1	2	3	2	5	4	4	4.33333	4	5	4	4	4	3	4	4	4	5	4	3	4	3	4	4	4	3.94118	4	4	4	3	3	3	2	2	2	2	4	4	2	4	4	3.13333	1	2	1	2	2	2	3	1.85714
2	2	3	2	4	4	4	4	3	3	4	3	2	2	4	3	3	2	4	4	2	3	4	2	2	2.94118	4	3	4	2	4	4	4	2	4	4	3	4	4	4	3	3.53333	4	4	3	4	3	3	4	3.57143
2	4	1	3	2	2	2	2	5	4	4	5	5	4	5	4	5	3	5	3	4	4	4	4	4	4.23529	4	4	3	3	4	4	3	4	5	5	5	4	3	4	4	3.93333	4	2	4	2	2	3	2	2.71429
2	2	2	1	1	2	1	1.33333	4	4	4	4	3	4	3	2	4	4	3	4	3	3	4	3	2	3.41176	2	2	2	2	3	4	4	3	2	2	4	3	3	2	2	2.66667	5	4	3	4	3	4	4	3.85714
2	3	1	5	3	4	2	3	3	3	1	2	1	1	1	1	2	1	1	2	1	2	1	3	2	1.64706	3	3	3	3	4	5	3	3	3	3	3	4	3	3	3	3.26667	3	4	3	4	4	3	3	3.42857
2	2	2	2	2	2	1	1.66667	4	3	4	4	4	4	3	4	4	3	4	4	4	4	5	4	4	3.88235	3	2	2	3	2	3	4	2	2	3	2	2	3	2	2	2.46667	3	4	4	3	2	2	4	3.14286
2	3	3	2	2	2	2	2	2	2	2	1	1	2	2	1	2	3	2	2	1	2	2	2	2	1.82353	2	2	2	2	2	3	2	2	3	4	4	2	2	2	2	2.4	3	3	2	2	2	2	2	2.28571
1	3	2	3	2	2	2	2	4	2	2	2	4	2	3	3	3	2	2	2	4	2	2	3	4	2.70588	3	2	3	2	3	4	3	2	3	3	2	4	2	4	2	2.8	2	2	2	3	3	2	3	2.42857
2	3	3	3	3	2	4	3	4	3	3	4	3	2	4	3	3	3	3	4	2	2	4	4	2	3.11765	3	4	4	4	4	2	2	2	3	2	3	4	4	2	4	3.13333	4	4	4	2	4	4	3	3.57143
2	1	1	3	4	4	5	4.33333	2	4	3	4	4	2	2	2	3	3	4	4	2	4	4	2	2	3	2	4	4	3	4	4	4	4	4	4	3	4	4	3	2	3.53333	2	2	2	2	3	2	2	2.14286
1	2	3	3	5	5	5	5	2	2	1	1	1	1	1	3	1	1	1	3	1	1	1	1	2	1.41176	5	5	4	5	5	4	4	5	5	5	5	4	5	5	5	4.73333	5	4	5	4	5	5	5	4.71429
2	2	4	3	3	4	3	3.33333	4	4	4	3	5	4	3	4	4	3	4	4	5	3	3	3	3	3.70588	4	2	2	3	3	2	4	2	3	2	2	3	2	2	2	2.53333	2	4	2	2	4	2	2	2.57143
2	1	1	2	4	2	3	3	4	4	4	2	2	4	2	4	4	4	4	4	4	2	4	3	4	3.47059	4	3	2	4	4	4	4	4	4	4	3	2	4	4	4	3.6	2	3	4	2	4	4	3	3.14286
2	4	5	2	2	2	4	2.66667	4	4	4	4	5	4	4	5	5	5	4	5	4	4	5	5	3	4.35294	3	2	1	2	3	2	2	3	3	2	1	3	1	2	2	2.13333	3	4	2	3	4	2	3	3
2	3	4	3	5	5	4	4.66667	1	1	1	2	1	1	1	1	1	1	1	2	2	1	1	2	1	1.23529	3	5	4	3	4	3	3	4	4	3	5	5	5	5	3	3.93333	5	3	5	5	4	4	3	4.14286
1	1	1	2	2	4	2	2.66667	3	4	4	3	4	5	4	4	4	4	4	4	5	4	5	4	4	4.05882	4	4	2	4	2	4	4	4	4	4	2	4	2	2	4	3.33333	2	3	2	2	2	1	3	2.14286
2	2	2	3	2	4	4	3.33333	2	1	2	2	1	3	2	3	2	2	2	1	1	2	2	2	3	1.94118	3	3	4	2	4	4	3	4	2	3	3	4	2	2	4	3.13333	1	1	3	3	3	2	2	2.14286
1	1	5	1	4	4	4	4	1	2	3	2	3	2	2	2	1	2	1	3	1	2	3	3	2	2.05882	3	4	3	4	4	4	4	2	4	4	4	3	4	3	4	3.6	4	3	3	4	4	4	4	3.71429
2	3	1	5	2	1	2	1.66667	4	4	4	2	4	4	4	4	4	4	4	4	4	4	2	4	2	3.64706	2	4	4	2	2	4	3	4	4	4	2	3	2	2	3	3	2	2	2	2	3	2	1	2
1	1	4	2	2	3	4	3	1	1	1	2	1	1	1	1	1	1	1	1	1	1	1	1	1	1.05882	3	2	3	4	4	2	2	3	3	2	4	4	3	2	3	2.93333	4	5	4	4	3	4	3	3.85714
2	4	3	2	5	5	5	5	1	1	3	1	3	3	2	3	3	2	1	1	1	3	1	3	1	1.94118	5	4	4	5	5	5	5	5	5	5	5	5	5	5	4	4.8	2	3	3	3	3	3	4	3
2	4	2	3	3	5	3	3.66667	3	3	2	3	3	3	1	3	1	1	3	3	3	2	3	3	3	2.52941	3	3	5	3	3	3	3	3	3	3	4	3	3	3	4	3.26667	3	3	3	3	5	4	3	3.42857
1	2	3	3	4	4	4	4	4	3	4	4	4	4	4	5	4	4	4	4	5	5	4	4	5	4.17647	2	3	2	4	4	2	3	3	4	2	2	3	2	2	2	2.66667	3	3	2	2	2	3	3	2.57143
1	1	3	2	3	3	3	3	1	3	1	3	2	3	2	2	1	2	2	3	1	1	2	3	3	2.05882	2	3	3	3	3	3	4	2	3	3	2	2	4	3	2	2.8	4	5	3	4	3	4	3	3.71429
1	2	3	1	5	4	5	4.66667	2	1	1	3	2	1	3	3	3	3	1	1	1	3	3	1	2	2	5	5	5	5	5	5	5	5	5	5	5	5	5	4	5	4.93333	5	5	5	5	3	4	5	4.57143
2	3	3	4	4	4	4	4	2	1	1	2	2	1	2	2	2	3	3	2	2	1	1	2	2	1.82353	4	3	4	4	4	4	4	4	4	3	4	4	4	3	4	3.8	4	4	2	4	3	4	3	3.42857
1	2	2	1	4	3	2	3	2	2	2	2	4	4	2	2	3	2	2	3	4	2	2	2	2	2.47059	1	3	3	2	2	1	1	1	2	3	3	2	2	2	2	2	2	2	4	3	3	3	2	2.71429
2	3	4	3	2	3	3	2.66667	2	3	2	2	3	2	2	2	2	1	2	1	2	3	2	2	2	2.05882	2	2	3	4	4	3	4	4	4	4	2	4	4	3	4	3.4	2	2	2	2	2	3	4	2.42857
2	2	3	4	4	4	4	4	4	3	4	4	3	2	2	3	4	2	2	3	4	2	2	3	3	2.94118	4	3	2	2	4	3	4	3	4	4	3	4	4	2	4	3.33333	4	2	2	2	2	2	2	2.28571
2	4	1	3	4	4	4	4	3	2	3	3	2	1	2	2	1	1	2	3	2	2	1	2	3	2.05882	3	4	3	2	4	4	3	4	4	4	2	2	4	2	4	3.26667	5	4	5	3	4	3	3	3.85714
2	4	2	2	2	2	2	2	3	5	5	5	4	3	3	3	4	5	5	5	4	4	4	4	3	4.05882	4	2	2	2	2	3	2	2	2	2	2	2	4	3	4	2.53333	2	2	2	2	2	3	4	2.42857
2	2	1	2	3	4	5	4	1	1	1	1	1	1	1	2	1	3	3	2	3	1	1	1	3	1.58824	3	5	4	5	3	5	4	4	3	3	5	3	4	5	3	3.93333	3	3	3	3	3	3	3	3
2	3	2	1	2	1	3	2	2	4	4	4	4	2	2	2	4	4	2	4	3	2	4	2	3	3.05882	3	2	3	2	2	2	2	1	1	2	1	3	2	2	1	1.93333	4	2	4	4	2	2	2	2.85714
2	4	2	3	4	4	3	3.66667	3	1	2	2	3	1	2	3	2	1	3	3	2	2	2	2	2	2.11765	4	3	4	4	3	4	2	4	2	2	4	2	3	2	4	3.13333	1	2	2	2	2	3	2	2
2	3	2	3	4	2	2	2.66667	4	5	4	5	4	4	5	5	4	4	4	4	3	5	4	4	4	4.23529	2	2	3	4	2	2	4	3	3	4	2	4	2	2	2	2.73333	2	2	2	3	2	4	3	2.57143
1	3	3	2	2	4	3	3	5	4	4	4	4	5	4	3	5	4	5	4	4	4	5	3	4	4.17647	4	4	4	3	3	4	5	5	5	3	3	5	4	3	5	4	2	2	3	2	2	4	2	2.42857
2	1	1	3	3	2	4	3	4	4	4	3	4	3	3	2	4	4	4	2	4	4	2	3	4	3.41176	4	4	2	4	2	2	2	4	3	3	3	2	2	3	3	2.86667	1	2	3	3	1	2	2	2
1	2	5	5	3	2	3	2.66667	5	4	4	5	5	5	5	4	3	4	4	4	4	4	5	5	3	4.29412	2	2	1	2	2	1	1	3	1	3	3	2	3	2	2	2	4	2	3	4	3	3	4	3.28571
1	3	1	2	4	5	4	4.33333	4	3	2	2	2	2	2	3	2	4	2	2	2	4	2	2	4	2.58824	1	2	1	3	1	3	1	2	1	2	3	1	2	1	1	1.66667	2	2	2	2	2	2	2	2
1	3	3	2	4	5	5	4.66667	3	2	3	2	3	3	3	3	1	3	1	3	1	2	3	3	3	2.47059	5	5	5	5	4	5	4	5	5	5	4	5	5	5	5	4.8	5	5	3	3	4	5	4	4.14286
2	1	4	4	5	5	5	5	1	1	3	1	2	1	1	3	2	1	1	2	2	1	2	1	1	1.52941	3	4	3	4	4	5	3	4	3	3	5	3	5	3	3	3.66667	5	4	5	5	3	5	5	4.57143
2	4	4	3	4	2	3	3	5	4	5	5	5	4	5	4	4	4	5	3	4	4	3	4	4	4.23529	5	3	5	4	4	5	4	5	5	4	4	3	4	5	4	4.26667	4	3	4	3	4	2	3	3.28571
1	1	2	3	5	3	4	4	3	3	3	1	3	2	3	3	3	3	3	3	3	3	1	3	1	2.58824	2	3	3	3	3	2	3	3	4	4	3	2	3	2	3	2.86667	3	3	4	2	3	3	2	2.85714
2	1	1	4	3	4	3	3.33333	3	4	3	3	4	4	3	4	3	4	3	4	4	3	2	4	4	3.47059	3	5	4	3	5	4	5	5	4	4	5	3	5	3	3	4.06667	5	5	5	5	5	4	5	4.85714
2	2	4	2	3	2	3	2.66667	4	4	5	4	3	3	5	4	4	4	4	4	3	3	3	3	4	3.76471	3	2	3	4	4	4	3	3	2	4	4	3	4	3	4	3.33333	5	5	4	5	4	5	4	4.57143

## Sheet: Sheet3
1. 您的性别是	21. 您的年龄是	PA得分	MPA得分	xlrx得分	zwkz得分
1	19	27	49	31	16
2	20	100	22	74	35
1	23	100	43	43	27
2	20	100	35	56	29
2	19	75	50	55	30
1	21	27	46	47	20
2	21	24	26	62	21
1	21	16	51	60	29
2	20	4	70	29	23
2	20	48	52	55	11
1	22	100	17	75	35
2	21	30	54	64	24
1	22	8	31	47	13
1	21	24	47	45	25
1	19	48	71	41	22
1	20	48	45	25	21
1	20	0	43	25	23
2	19	8	48	61	23
2	21	100	53	47	34
1	20	60	48	47	19
1	20	18	17	54	24
1	21	0	34	38	17
1	19	100	23	58	25
1	19	4	56	42	14
2	23	60	22	46	35
1	20	8	47	59	21
2	21	32	57	57	16
2	23	8	34	57	22
1	19	18	47	63	20
2	21	36	41	60	31
1	19	60	36	30	18
2	23	0	52	61	27
1	22	0	39	45	31
2	19	12	56	44	17
1	19	6	61	50	31
2	22	27	49	65	29
1	21	12	43	35	13
1	21	8	57	48	20
1	19	6	46	41	19
1	19	48	64	56	31
2	21	4	54	35	21
2	20	48	70	51	14
2	20	4	56	27	16
1	19	24	45	46	17
2	22	6	59	47	15
1	22	12	46	37	14
2	19	8	43	31	30
2	20	18	37	68	21
2	20	16	62	31	21
2	19	8	47	28	28
2	22	64	26	75	34
1	20	0	50	48	20
1	23	2	49	53	30
1	20	48	73	66	15
1	19	12	47	61	20
2	21	24	43	30	16
2	20	100	22	59	33
1	19	100	39	62	28
2	20	80	33	54	25
1	20	6	53	35	13
2	20	4	42	32	20
1	22	30	55	39	19
1	20	6	49	31	30
1	21	6	52	36	21
2	21	50	24	64	33
2	19	24	48	50	26
2	21	100	25	42	32
1	19	18	23	70	26
2	20	60	73	47	30
2	19	36	49	30	17
2	21	2	57	37	30
2	22	32	44	49	14
1	21	8	47	54	15
2	19	40	30	54	28
1	21	60	39	52	34
2	21	48	64	35	20
2	21	2	75	48	18
2	20	16	52	56	16
2	19	12	33	63	17
1	21	2	68	38	29
1	19	40	60	44	14
1	20	8	54	73	30
1	19	100	17	75	31
2	21	0	32	32	29
2	22	100	73	45	23
2	21	36	21	72	35
1	23	12	50	54	24
1	21	4	67	62	15
1	19	8	55	45	20
1	21	75	71	49	12
2	22	36	63	47	13
2	22	24	71	49	20
2	21	27	39	67	32
2	20	24	39	41	24
2	19	6	69	46	15
2	21	100	17	75	35
2	20	48	56	43	25
2	19	40	21	50	20
1	20	60	51	65	18
2	21	18	21	66	32
1	20	0	58	39	30
1	20	16	32	26	30
1	21	18	61	38	21
1	21	48	71	35	28
1	19	50	20	58	26
2	21	12	38	59	21
1	21	100	19	72	33
2	21	100	27	66	26
2	20	36	61	44	27
2	20	45	41	54	21
1	19	8	75	46	27
1	22	30	51	74	31
1	21	12	41	53	33
2	21	6	34	39	15
1	21	4	49	41	26
2	22	64	31	71	29
2	23	32	57	61	26
1	20	36	73	43	12
1	21	4	44	29	13
1	21	4	55	52	20
2	20	32	41	45	28
1	22	12	52	25	22
1	21	12	61	60	24
1	21	75	76	30	13
2	19	32	25	61	33
1	20	2	59	28	14
1	23	36	47	42	22
1	22	48	63	58	28
1	20	8	52	57	18
1	20	0	46	31	13
1	19	12	53	28	14
1	22	80	43	64	17
2	19	16	43	45	13
2	22	16	46	74	24
2	21	9	51	57	27
1	20	6	58	57	23
2	22	4	37	58	18
2	20	6	45	54	20
1	22	100	17	75	35
2	20	6	35	34	13
2	20	18	57	74	29
2	20	2	74	57	14
2	22	60	30	37	26
1	21	36	66	50	29
2	21	36	23	65	35
2	21	24	42	54	22
2	21	32	71	60	19
2	21	8	52	60	20
1	23	12	56	69	30
2	21	16	58	53	16
1	21	0	59	42	24
2	19	2	57	61	26
1	20	100	17	75	35
1	20	75	22	75	33
2	21	12	57	44	17
2	21	36	31	36	15
1	19	48	71	31	27
2	21	24	60	43	14
1	20	100	28	70	22
2	21	48	57	39	22
2	21	36	21	73	33
2	21	24	40	71	35
2	22	100	17	75	35
2	20	6	50	62	20
1	22	12	32	50	30
1	21	36	21	74	19
1	20	100	41	49	22
2	23	24	33	55	18
1	19	24	38	74	27
1	21	100	17	75	35
2	19	18	27	56	21
1	19	2	55	31	14
1	21	6	57	50	26
1	21	24	34	61	16
2	21	80	21	63	24
1	21	80	18	71	25
2	21	16	70	50	28
1	19	12	42	61	15
2	20	27	31	39	20
1	19	12	58	36	14
2	21	18	39	54	28
2	20	0	48	41	20
2	21	80	21	53	24
1	21	64	57	60	21
1	23	4	55	52	12
1	23	36	68	42	12
2	23	24	51	63	24
1	23	60	39	66	27
2	23	100	17	75	35
1	20	24	55	31	23
2	21	24	46	57	23
1	21	60	42	42	34
2	19	6	52	40	19
1	21	36	42	61	13
2	19	80	20	64	31
1	20	4	65	54	13
2	21	60	49	74	34
2	20	45	29	52	26
1	20	4	73	28	21
2	21	8	35	38	23
1	19	24	30	72	27
1	22	100	17	75	35
2	21	8	38	52	24
1	21	6	54	38	15
2	20	100	25	57	31
1	20	100	17	75	35
1	20	100	26	74	25
2	20	12	30	36	25
1	21	6	29	40	18
1	19	32	65	43	15
1	20	36	61	41	23
2	21	12	46	59	20
1	21	6	47	57	25
2	19	48	43	27	26
2	22	30	28	62	26
2	22	100	17	75	35
2	19	48	39	44	16
1	19	32	50	27	24
1	21	16	49	28	19
1	22	100	17	75	35
1	20	0	44	59	22
1	21	0	47	64	21
2	20	6	33	51	27
1	23	60	20	41	32
2	21	30	41	66	33
1	19	0	32	48	16
1	22	8	56	29	13
1	19	4	61	47	24
2	20	12	55	29	13
1	20	27	43	70	34
1	20	18	66	33	19
1	21	36	68	51	28
2	22	48	70	67	27
1	22	45	53	66	28
1	20	6	54	62	14
2	19	24	31	47	35
2	20	4	51	54	22
2	22	18	35	28	23
1	21	16	40	33	26
2	22	45	26	58	18
1	21	16	53	58	21
1	21	24	35	54	30
1	23	4	59	48	21
2	20	40	30	54	17
1	22	18	25	55	33
2	19	18	67	42	25
1	21	16	70	50	15
2	19	48	62	44	26
1	21	16	54	28	24
1	19	24	68	56	18
1	22	24	26	69	31
2	19	12	67	55	14
2	21	24	21	58	34
2	21	100	22	75	28
2	22	12	53	31	26
2	20	32	50	33	11
1	20	6	58	59	27
2	22	8	67	39	21
1	19	16	52	39	21
1	20	100	17	75	35
1	22	18	37	28	24
1	22	48	68	66	19
1	19	48	54	45	19
2	20	8	73	57	25
1	20	4	30	27	29
1	23	8	59	54	11
1	19	100	36	58	30
1	22	100	20	70	24
2	21	18	52	35	29
1	21	18	20	71	32
1	20	48	45	42	20
1	21	18	22	60	34
2	22	50	39	44	23
2	19	32	59	43	27
2	21	24	44	64	32
2	23	8	35	42	22
2	20	32	52	48	24
1	22	80	30	72	27
1	20	27	23	72	33
1	23	6	68	41	14
1	21	4	55	31	22
2	21	80	33	41	13
1	19	24	52	46	21
2	21	80	30	72	32
1	21	0	47	57	26
1	20	3	30	42	23
2	20	30	52	60	35
2	21	2	34	43	21
2	20	12	21	74	26
2	20	0	44	58	23
1	19	75	19	71	32
2	21	48	46	27	17
1	19	16	68	63	26
1	22	48	57	40	16
2	21	16	51	39	13
1	21	30	39	46	31
2	19	2	54	38	15
1	19	36	59	35	21
1	19	8	59	28	17
2	20	12	58	41	25
1	22	4	59	29	18
1	19	60	33	72	35
2	21	36	73	28	23
1	20	12	69	53	27
2	19	4	35	45	20
1	20	12	38	61	33
2	20	4	58	43	17
2	22	12	69	25	26
2	19	100	18	59	31
1	23	60	50	67	29
1	22	24	57	28	22
2	21	36	46	46	14
2	20	6	34	30	12
1	20	64	41	43	28
1	19	18	21	65	23
1	19	4	51	63	29
2	21	32	45	60	23
1	23	48	32	62	19
2	19	4	71	48	24
1	20	16	48	54	20
2	22	36	47	35	27
2	21	18	47	45	17
2	21	64	32	64	19
2	22	9	58	28	22
1	21	50	20	69	34
1	23	24	33	73	29
2	20	30	20	60	32
1	20	6	68	36	24
1	21	4	46	59	16
2	19	1	63	37	14
2	22	16	43	49	16
1	21	50	19	49	23
2	21	6	58	56	22
1	22	100	25	67	27
2	20	8	70	52	20
2	20	4	66	40	20
2	20	60	32	49	16
1	22	16	50	54	14
1	22	8	44	37	23
1	20	24	57	63	23
1	21	24	56	46	23
1	19	100	17	75	35
2	22	60	43	64	33
1	21	48	57	66	19
2	22	36	29	65	31
1	20	12	48	27	20
1	22	4	60	60	22
2	19	16	52	60	20
2	21	27	57	53	22
1	21	2	34	35	13
1	20	2	68	47	13
2	20	45	36	30	19
1	19	8	35	26	31
2	22	36	45	36	18
2	20	8	39	49	22
1	22	80	53	62	34
1	22	36	54	62	30
2	22	8	53	60	22
2	19	12	39	55	21
2	19	32	68	28	19
1	19	64	31	46	29
1	19	60	20	72	26
1	20	64	57	30	25
1	21	4	53	55	23
1	20	36	71	58	18
2	21	40	58	29	25
2	19	24	55	52	29
1	19	24	71	37	15
1	21	60	67	47	13
2	21	48	50	53	25
2	19	4	72	59	19
2	20	1	58	40	27
2	19	18	28	49	24
2	20	2	66	37	22
2	21	4	31	36	16
1	20	4	46	42	17
2	21	12	53	47	25
2	19	60	51	53	15
1	21	100	24	71	33
2	22	27	63	38	18
2	19	12	59	54	22
2	23	8	74	32	21
2	22	80	21	59	29
1	19	12	69	50	15
2	20	24	33	47	15
1	23	48	35	54	26
2	19	0	62	45	14
1	22	16	18	44	27
2	21	100	33	72	21
2	20	36	43	49	24
1	21	48	71	40	18
1	21	18	35	42	26
1	21	75	34	74	32
2	21	48	31	57	24
1	20	16	42	30	19
2	22	12	35	51	17
2	21	48	50	50	16
2	19	48	35	49	27
2	20	4	69	38	17
2	19	45	27	59	21
2	20	0	52	29	20
2	20	36	36	47	14
2	20	8	72	41	18
1	21	18	71	60	17
2	19	12	58	43	14
1	23	9	73	30	23
1	19	64	44	25	14
1	21	80	42	72	29
2	22	100	26	55	32
2	22	12	72	64	23
1	20	40	44	43	20
2	19	27	59	61	34
2	22	9	64	50	32
